# Supplementary material for: Typification and taxonomic status re-evaluation of 15 taxon names within the species complex Cymbella affinis/tumidula/turgidula (Cymbellaceae, Bacillariophyta)
Source: PhytoKeys. 2015 Jul 21;(53):1–25. doi: 10.3897/phytokeys.53.4782 (PMC4547021; doi:10.3897/phytokeys.53.4782)
Supplement: XML Treatment for Cymbella affinis [file phytokeys.53.4782-treatment1.xml]

<!DOCTYPE tp:taxon-treatment
  PUBLIC "-//TaxonX//DTD Taxonomic Treatment Publishing DTD v0 20100105//EN" "tax-treatment-NSO.dtd">
<tp:taxon-treatment xmlns:tp="http://www.plazi.org/taxpub"><tp:treatment-meta><kwd-group><label>Taxon classification</label><kwd><named-content content-type="kingdom">Plantae</named-content></kwd><kwd><named-content content-type="order">Cymbellales</named-content></kwd><kwd><named-content content-type="family">Cymbellaceae</named-content></kwd></kwd-group><mixed-citation publication-type="journal"><person-group><name><surname>da Silva</surname><given-names>Weliton José</given-names></name><name><surname>Jahn</surname><given-names>Regine</given-names></name><name><surname>Ludwig</surname><given-names>Thelma Alvim Veiga</given-names></name><name><surname>Hinz</surname><given-names>Friedel</given-names></name><name><surname>Menezes</surname><given-names>Mariângela</given-names></name></person-group><article-title>Typification and taxonomic status re-evaluation of 15 taxon names within the species complex <italic><tp:taxon-name><tp:taxon-name-part taxon-name-part-type="genus">Cymbella</tp:taxon-name-part> <tp:taxon-name-part taxon-name-part-type="species">affinis</tp:taxon-name-part></tp:taxon-name></italic>/<italic><tp:taxon-name><tp:taxon-name-part taxon-name-part-type="species">tumidula</tp:taxon-name-part></tp:taxon-name></italic>/<italic><tp:taxon-name><tp:taxon-name-part taxon-name-part-type="species">turgidula</tp:taxon-name-part></tp:taxon-name></italic> (<tp:taxon-name><tp:taxon-name-part taxon-name-part-type="family">Cymbellaceae</tp:taxon-name-part></tp:taxon-name>, <tp:taxon-name><tp:taxon-name-part taxon-name-part-type="phylum">Bacillariophyta</tp:taxon-name-part></tp:taxon-name>)</article-title><source>PhytoKeys</source><day>21</day><month>7</month><year>2015</year><volume>2015</volume><issue>53</issue><fpage>1</fpage><lpage>25</lpage><pub-id pub-id-type="doi">10.3897/phytokeys.53.4782</pub-id></mixed-citation></tp:treatment-meta><tp:nomenclature><tp:taxon-name>
                        <tp:taxon-name-part taxon-name-part-type="genus">Cymbella</tp:taxon-name-part>
                        <tp:taxon-name-part taxon-name-part-type="species">affinis</tp:taxon-name-part>
                    </tp:taxon-name><tp:taxon-authority>Kütz</tp:taxon-authority><xref ref-type="fig" rid="F1">Figs 1–7</xref><tp:nomenclature-citation-list><tp:nomenclature-citation><tp:taxon-name><tp:taxon-name-part taxon-name-part-type="genus">Cymbella</tp:taxon-name-part> <tp:taxon-name-part taxon-name-part-type="species">affinis</tp:taxon-name-part></tp:taxon-name><comment> Kütz., Bacill., 80, Pl. 6 Fig. 15, 1844.</comment></tp:nomenclature-citation></tp:nomenclature-citation-list></tp:nomenclature><tp:treatment-sec sec-type="Lectotype"><title>Lectotype.</title><p>3<sup>rd</sup> figure from the left in <xref ref-type="bibr" rid="B10">Kützing (1844</xref>, pl. 6, Fig. 15) designated by <xref ref-type="bibr" rid="B22">Tuji (2007)</xref>.</p></tp:treatment-sec><tp:treatment-sec sec-type="Type locality"><title>Type locality.</title><p>“Falaise (France): De Brébisson! Herb. Binder., Schleswig: Herb. Binder.!”</p></tp:treatment-sec><tp:treatment-sec sec-type="Epitype"><title>Epitype.</title><p>An individual on preparation BM18530, from Kützing packet 333, in the Natural History Museum (BM), designated by <xref ref-type="bibr" rid="B22">Tuji (2007</xref>, Fig. 9).</p></tp:treatment-sec><tp:treatment-sec sec-type="Epitype locality"><title>Epitype locality.</title><p>Falaise, France, coll. De Brébisson.</p><p>Valvae lanceolate, dorsiventral, dorsal and ventral margins convex; ends barely protracted, rounded, to slightly subrostrate or subcapitate; length 22.5–26.5 µm, breadth 7.0–8.5 µm, L/B ratio 2.9–3.4; axial area narrow, linear-arched, indistinct central area; striae 9–12 in 10 µm, becoming 11–18 towards ends, one isolated pore at end of central striae on ventral side; 19–27 punctae in 10 µm.</p></tp:treatment-sec><tp:treatment-sec sec-type="Remarks"><title>Remarks.</title><p>Although <xref ref-type="bibr" rid="B7">Krammer (2002</xref>, p. 41) used material sampled by the same collector and from the same locality and related his new preparation to the type locality, his effort did not constitute a typification of <italic><tp:taxon-name><tp:taxon-name-part taxon-name-part-type="genus">Cymbella</tp:taxon-name-part> <tp:taxon-name-part taxon-name-part-type="species">affinis</tp:taxon-name-part></tp:taxon-name></italic> as ruled by the ICN (Art. 7.10, <xref ref-type="bibr" rid="B14">McNeill et al. 2012</xref>). On the other hand, <xref ref-type="bibr" rid="B22">Tuji (2007)</xref> was the first to consider the original material of this taxon and performed a lectotypification and epitypification, and as such, must be followed according to Articles 9.19 and 9.20 (<xref ref-type="bibr" rid="B14">McNeill et al. 2012</xref>).</p><p>The lectotype valve of <italic><tp:taxon-name><tp:taxon-name-part taxon-name-part-type="genus">Cymbella</tp:taxon-name-part> <tp:taxon-name-part taxon-name-part-type="species">affinis</tp:taxon-name-part></tp:taxon-name></italic> is similar to the lectotype valve of <italic><tp:taxon-name><tp:taxon-name-part taxon-name-part-type="genus">Cymbella</tp:taxon-name-part> <tp:taxon-name-part taxon-name-part-type="species">excisa</tp:taxon-name-part></tp:taxon-name></italic>, except for the excision in the middle part of the valve present in the majority of specimens (Figs <xref ref-type="fig" rid="F1">8–21</xref>). Populations of this complex from different parts of the world may or may not have excisions, but this character is present in the majority of specimens from the populations examined (<xref ref-type="bibr" rid="B7">Krammer 2002</xref>). Therefore, we consider <italic><tp:taxon-name><tp:taxon-name-part taxon-name-part-type="genus">Cymbella</tp:taxon-name-part> <tp:taxon-name-part taxon-name-part-type="species">excisa</tp:taxon-name-part></tp:taxon-name></italic> and <italic><tp:taxon-name><tp:taxon-name-part taxon-name-part-type="genus">Cymbella</tp:taxon-name-part> <tp:taxon-name-part taxon-name-part-type="species">affinis</tp:taxon-name-part></tp:taxon-name></italic> as belonging to the same species with differences at the varietal rank based on phenotypic expression and ecological modifications. Genetic studies are still to be completed.</p><fig id="F1" position="float" orientation="portrait"><label>Figures 1–28.</label><caption><p><italic><tp:taxon-name><tp:taxon-name-part taxon-name-part-type="genus">Cymbella</tp:taxon-name-part> <tp:taxon-name-part taxon-name-part-type="species">affinis</tp:taxon-name-part></tp:taxon-name></italic> species complex <bold>1–7</bold> <tp:taxon-name><tp:taxon-name-part taxon-name-part-type="genus">Cymbella</tp:taxon-name-part> <tp:taxon-name-part taxon-name-part-type="species">affinis</tp:taxon-name-part> <tp:taxon-name-part taxon-name-part-type="authority">Kütz.</tp:taxon-name-part> <tp:taxon-name-part taxon-name-part-type="infraspecific-rank">var.</tp:taxon-name-part> <tp:taxon-name-part taxon-name-part-type="variety">affinis</tp:taxon-name-part></tp:taxon-name> <bold>8–14</bold> <tp:taxon-name><tp:taxon-name-part taxon-name-part-type="genus">Cymbella</tp:taxon-name-part> <tp:taxon-name-part taxon-name-part-type="species">affinis</tp:taxon-name-part> <tp:taxon-name-part taxon-name-part-type="infraspecific-rank">var.</tp:taxon-name-part> <tp:taxon-name-part taxon-name-part-type="variety">excisa</tp:taxon-name-part></tp:taxon-name> (Kütz.) Grunow, specimens from Trieste in preparation BM 18543 <bold>11</bold> Lectotype, designated here <bold>15–21</bold> <tp:taxon-name><tp:taxon-name-part taxon-name-part-type="genus">Cymbella</tp:taxon-name-part> <tp:taxon-name-part taxon-name-part-type="species">affinis</tp:taxon-name-part> <tp:taxon-name-part taxon-name-part-type="infraspecific-rank">var.</tp:taxon-name-part> <tp:taxon-name-part taxon-name-part-type="variety">excisa</tp:taxon-name-part></tp:taxon-name> [– <italic><tp:taxon-name><tp:taxon-name-part taxon-name-part-type="genus">Cymbella</tp:taxon-name-part> <tp:taxon-name-part taxon-name-part-type="species">excisa</tp:taxon-name-part></tp:taxon-name></italic> sensu Krammer], specimens from Trieste in preparation 1131 IOK <bold>16</bold> Isolectotype, designated here <bold>22–28</bold> <tp:taxon-name><tp:taxon-name-part taxon-name-part-type="genus">Cymbella</tp:taxon-name-part> <tp:taxon-name-part taxon-name-part-type="species">affinis</tp:taxon-name-part> <tp:taxon-name-part taxon-name-part-type="infraspecific-rank">var.</tp:taxon-name-part> <tp:taxon-name-part taxon-name-part-type="variety">neoprocera</tp:taxon-name-part></tp:taxon-name> W.Silva, specimens from Germany in preparation 212A IOK, holotype <bold>22</bold> Lectotype, designated here. Scale bar: 10 µm.</p></caption><graphic xmlns:xlink="http://www.w3.org/1999/xlink" xlink:href="phytokeys-053-001-g001.jpg" position="float" orientation="portrait" xlink:type="simple" id="oo_47588.jpg"/></fig><p>The two taxa were both proposed by <xref ref-type="bibr" rid="B10">Kützing (1844</xref>, p. 80) and therefore have the same priority. In similar cases, Article 11.5 of the ICN rules that “the first such choice to be effectively published establishes the priority of the chosen name”.</p><p><xref ref-type="bibr" rid="B5">Grunow (1882)</xref> proposed the new combination and the new status of <italic><tp:taxon-name><tp:taxon-name-part taxon-name-part-type="genus">Cymbella</tp:taxon-name-part> <tp:taxon-name-part taxon-name-part-type="species">excisa</tp:taxon-name-part></tp:taxon-name></italic> for <tp:taxon-name><tp:taxon-name-part taxon-name-part-type="genus">Cymbella</tp:taxon-name-part> <tp:taxon-name-part taxon-name-part-type="species">affinis</tp:taxon-name-part> <tp:taxon-name-part taxon-name-part-type="infraspecific-rank">var.</tp:taxon-name-part> <tp:taxon-name-part taxon-name-part-type="variety">excisa</tp:taxon-name-part></tp:taxon-name> (Kütz.) Grunow. This was the first publication that defined the priority of the epithet <italic><tp:taxon-name><tp:taxon-name-part taxon-name-part-type="species">affinis</tp:taxon-name-part></tp:taxon-name></italic> over <italic><tp:taxon-name><tp:taxon-name-part taxon-name-part-type="species">excisa</tp:taxon-name-part></tp:taxon-name></italic> at the specific level. Therefore, the name <italic><tp:taxon-name><tp:taxon-name-part taxon-name-part-type="genus">Cymbella</tp:taxon-name-part> <tp:taxon-name-part taxon-name-part-type="species">affinis</tp:taxon-name-part></tp:taxon-name></italic> must be considered to be the name of the species when <italic><tp:taxon-name><tp:taxon-name-part taxon-name-part-type="genus">Cymbella</tp:taxon-name-part> <tp:taxon-name-part taxon-name-part-type="species">excisa</tp:taxon-name-part></tp:taxon-name></italic> and <italic><tp:taxon-name><tp:taxon-name-part taxon-name-part-type="genus">Cymbella</tp:taxon-name-part> <tp:taxon-name-part taxon-name-part-type="species">affinis</tp:taxon-name-part></tp:taxon-name></italic> are considered to be the same species, in conformity with Article 11.5 of the ICN (<xref ref-type="bibr" rid="B14">McNeill et al. 2012</xref>).</p><p><italic><tp:taxon-name><tp:taxon-name-part taxon-name-part-type="genus">Cymbella</tp:taxon-name-part> <tp:taxon-name-part taxon-name-part-type="species">affinis</tp:taxon-name-part></tp:taxon-name></italic> valves sensu <xref ref-type="bibr" rid="B17">Patrick and Reimer (1975</xref>, p. 57) have similar outlines as <italic><tp:taxon-name><tp:taxon-name-part taxon-name-part-type="genus">Cymbella</tp:taxon-name-part> <tp:taxon-name-part taxon-name-part-type="species">affinis</tp:taxon-name-part></tp:taxon-name></italic> in the type population, but higher range of length and breadth values (length: 20–50 vs. 22.5–26.5 µm; breadth: 7–12 vs. 7.0–8.3 µm, respectively). However, these authors (<xref ref-type="bibr" rid="B17">Patrick and Reimer 1975</xref>), included representatives of different localities that could encompass different varieties subscribed to this taxon. The density of striae in the material from USA was similar in the middle part of the valve compared to the type material (9–11 vs. 9–12 striae in 10 µm, respectively) and lower when comparing them close to the ends of the valvae (12–14 vs. 11–18 striae in 10 µm, respectively) (<xref ref-type="bibr" rid="B17">Patrick and Reimer 1975</xref>).</p><p><tp:taxon-name><tp:taxon-name-part taxon-name-part-type="genus">Cymbella</tp:taxon-name-part> <tp:taxon-name-part taxon-name-part-type="species">excisa</tp:taxon-name-part> <tp:taxon-name-part taxon-name-part-type="infraspecific-rank">var.</tp:taxon-name-part> <tp:taxon-name-part taxon-name-part-type="variety">procera</tp:taxon-name-part></tp:taxon-name> Krammer (Figs <xref ref-type="fig" rid="F1">22–28</xref>), <tp:taxon-name><tp:taxon-name-part taxon-name-part-type="genus">Cymbella</tp:taxon-name-part> <tp:taxon-name-part taxon-name-part-type="species">excisa</tp:taxon-name-part> <tp:taxon-name-part taxon-name-part-type="infraspecific-rank">var.</tp:taxon-name-part> <tp:taxon-name-part taxon-name-part-type="variety">angusta</tp:taxon-name-part></tp:taxon-name> Krammer (Figs <xref ref-type="fig" rid="F2">39–35</xref>) and <tp:taxon-name><tp:taxon-name-part taxon-name-part-type="genus">Cymbella</tp:taxon-name-part> <tp:taxon-name-part taxon-name-part-type="species">excisa</tp:taxon-name-part> <tp:taxon-name-part taxon-name-part-type="infraspecific-rank">var.</tp:taxon-name-part> <tp:taxon-name-part taxon-name-part-type="variety">subcapitata</tp:taxon-name-part></tp:taxon-name> Krammer (Figs <xref ref-type="fig" rid="F2">36–42</xref>) also appear to be conspecific with <italic><tp:taxon-name><tp:taxon-name-part taxon-name-part-type="genus">Cymbella</tp:taxon-name-part> <tp:taxon-name-part taxon-name-part-type="species">affinis</tp:taxon-name-part></tp:taxon-name></italic>, but the types show slight differences in their outlines and metric characteristics (Table <xref ref-type="table" rid="T1">1</xref>). Thus, all these taxa are here transferred to <italic><tp:taxon-name><tp:taxon-name-part taxon-name-part-type="genus">Cymbella</tp:taxon-name-part> <tp:taxon-name-part taxon-name-part-type="species">affinis</tp:taxon-name-part></tp:taxon-name></italic> using their respective infraspecific epithet.</p></tp:treatment-sec><tp:treatment-sec><!--Section generated to contain objects referenced in tp:taxon-treatment.--><fig id="F2" position="float" orientation="portrait"><label>Figures 29–42.</label><caption><p><italic><tp:taxon-name><tp:taxon-name-part taxon-name-part-type="genus">Cymbella</tp:taxon-name-part> <tp:taxon-name-part taxon-name-part-type="species">affinis</tp:taxon-name-part></tp:taxon-name></italic> species complex <bold>29–35</bold> <tp:taxon-name><tp:taxon-name-part taxon-name-part-type="genus">Cymbella</tp:taxon-name-part> <tp:taxon-name-part taxon-name-part-type="species">affinis</tp:taxon-name-part> <tp:taxon-name-part taxon-name-part-type="infraspecific-rank">var.</tp:taxon-name-part> <tp:taxon-name-part taxon-name-part-type="variety">angusta</tp:taxon-name-part></tp:taxon-name> (Krammer) W.Silva, specimens from Croatia in preparation 752 IOK, holotype <bold>29</bold> Lectotype, designated here <bold>36–42</bold> <tp:taxon-name><tp:taxon-name-part taxon-name-part-type="genus">Cymbella</tp:taxon-name-part> <tp:taxon-name-part taxon-name-part-type="species">affinis</tp:taxon-name-part> <tp:taxon-name-part taxon-name-part-type="infraspecific-rank">var.</tp:taxon-name-part> <tp:taxon-name-part taxon-name-part-type="variety">subcapitata</tp:taxon-name-part></tp:taxon-name> (Krammer) W.Silva, specimens from Hungary in preparation 717 IOK, holotype <bold>39</bold> Lectotype, designated here. Scale bar: 10 µm.</p></caption><graphic xmlns:xlink="http://www.w3.org/1999/xlink" xlink:href="phytokeys-053-001-g002.jpg" position="float" orientation="portrait" xlink:type="simple" id="oo_47589.jpg"/></fig><table-wrap id="T1" position="float" orientation="portrait"><label>Table 1.</label><caption><p>Metric features of the material of the complex <italic><tp:taxon-name><tp:taxon-name-part taxon-name-part-type="genus">Cymbella</tp:taxon-name-part> <tp:taxon-name-part taxon-name-part-type="species">affinis</tp:taxon-name-part></tp:taxon-name></italic>/<italic><tp:taxon-name><tp:taxon-name-part taxon-name-part-type="species">tumidula</tp:taxon-name-part></tp:taxon-name></italic>/<italic><tp:taxon-name><tp:taxon-name-part taxon-name-part-type="species">turgidula</tp:taxon-name-part></tp:taxon-name></italic> analyzed in this study (<italic>n</italic>= 29–34 individuals).</p></caption><table id="TID0ESKBG" rules="all"><tbody><tr><th rowspan="1" colspan="1">Taxon (published name)</th><th rowspan="1" colspan="1">Current name</th><th rowspan="1" colspan="1">Material</th><th rowspan="1" colspan="1">Length (µm)</th><th rowspan="1" colspan="1">Breadth (µm)</th><th rowspan="1" colspan="1">L/B ratio</th><th rowspan="1" colspan="1">Striae in middle part (in 10 µm)</th><th rowspan="1" colspan="1">Striae close to the ends (in 10 µm)</th><th rowspan="1" colspan="1">Puncta (in 10 µm)</th><th rowspan="1" colspan="1">Stigmata</th></tr><tr><td rowspan="1" colspan="1"><italic><tp:taxon-name><tp:taxon-name-part taxon-name-part-type="genus">Cymbella</tp:taxon-name-part> <tp:taxon-name-part taxon-name-part-type="species">affinis</tp:taxon-name-part></tp:taxon-name></italic> Kütz. sensu <xref ref-type="bibr" rid="B7">Krammer (2002)</xref></td><td rowspan="1" colspan="1"><tp:taxon-name><tp:taxon-name-part taxon-name-part-type="genus">Cymbella</tp:taxon-name-part> <tp:taxon-name-part taxon-name-part-type="species">tumidula</tp:taxon-name-part> <tp:taxon-name-part taxon-name-part-type="authority">Grunow</tp:taxon-name-part> <tp:taxon-name-part taxon-name-part-type="infraspecific-rank">var.</tp:taxon-name-part> <tp:taxon-name-part taxon-name-part-type="variety">tumidula</tp:taxon-name-part></tp:taxon-name></td><td rowspan="1" colspan="1">Preparation 1198F IOK in BRM, from France, Normandy, Falaise, coll. Brébisson, in BRM (Figs <xref ref-type="fig" rid="F3">50–56</xref>)</td><td rowspan="1" colspan="1">25.4–29.8</td><td rowspan="1" colspan="1">7.8–8.7</td><td rowspan="1" colspan="1">3.4–3.9</td><td rowspan="1" colspan="1">10–15</td><td rowspan="1" colspan="1">12–19</td><td rowspan="1" colspan="1">26–33</td><td rowspan="1" colspan="1">2–3</td></tr><tr><td rowspan="1" colspan="1"><italic><tp:taxon-name><tp:taxon-name-part taxon-name-part-type="genus">Cymbella</tp:taxon-name-part> <tp:taxon-name-part taxon-name-part-type="species">affinis</tp:taxon-name-part></tp:taxon-name></italic> <xref ref-type="bibr" rid="B10">Kützing (1844)</xref></td><td rowspan="1" colspan="1"><tp:taxon-name><tp:taxon-name-part taxon-name-part-type="genus">Cymbella</tp:taxon-name-part> <tp:taxon-name-part taxon-name-part-type="species">affinis</tp:taxon-name-part> <tp:taxon-name-part taxon-name-part-type="authority">Kützing</tp:taxon-name-part> <tp:taxon-name-part taxon-name-part-type="infraspecific-rank">var.</tp:taxon-name-part> <tp:taxon-name-part taxon-name-part-type="variety">affinis</tp:taxon-name-part></tp:taxon-name></td><td rowspan="1" colspan="1">Lectotype designated by <xref ref-type="bibr" rid="B22">Tuji (2007)</xref>, preparation BM 18530, from France, Falaise, coll. Brébisson, in BM (Figs <xref ref-type="fig" rid="F1">1–7</xref>)</td><td rowspan="1" colspan="1">22.5–26.7</td><td rowspan="1" colspan="1">7.0–8.5</td><td rowspan="1" colspan="1">2.9–3.4</td><td rowspan="1" colspan="1">9–12</td><td rowspan="1" colspan="1">11–18</td><td rowspan="1" colspan="1">19–27</td><td rowspan="1" colspan="1">1</td></tr><tr><td rowspan="1" colspan="1"><tp:taxon-name><tp:taxon-name-part taxon-name-part-type="genus">Cymbella</tp:taxon-name-part> <tp:taxon-name-part taxon-name-part-type="species">affinis</tp:taxon-name-part> <tp:taxon-name-part taxon-name-part-type="infraspecific-rank">var.</tp:taxon-name-part> <tp:taxon-name-part taxon-name-part-type="variety">procera</tp:taxon-name-part></tp:taxon-name> <xref ref-type="bibr" rid="B7">Krammer (2002)</xref></td><td rowspan="1" colspan="1"><tp:taxon-name><tp:taxon-name-part taxon-name-part-type="genus">Cymbella</tp:taxon-name-part> <tp:taxon-name-part taxon-name-part-type="species">tumidula</tp:taxon-name-part> <tp:taxon-name-part taxon-name-part-type="infraspecific-rank">var.</tp:taxon-name-part> <tp:taxon-name-part taxon-name-part-type="variety">procera</tp:taxon-name-part></tp:taxon-name> (Krammer) W.Silva, comb. nov.</td><td rowspan="1" colspan="1">Holotype, preparation 714 IOK, from Serbia, Rogatica, 1976, in BRM (Figs <xref ref-type="fig" rid="F3">57–63</xref>)</td><td rowspan="1" colspan="1">27.0–40.3</td><td rowspan="1" colspan="1">9.0–10.2</td><td rowspan="1" colspan="1">2.9–4.2</td><td rowspan="1" colspan="1">9–13</td><td rowspan="1" colspan="1">13–18</td><td rowspan="1" colspan="1">25–31</td><td rowspan="1" colspan="1">2–5</td></tr><tr><td rowspan="1" colspan="1"><tp:taxon-name><tp:taxon-name-part taxon-name-part-type="genus">Cymbella</tp:taxon-name-part> <tp:taxon-name-part taxon-name-part-type="species">excisa</tp:taxon-name-part> <tp:taxon-name-part taxon-name-part-type="infraspecific-rank">var.</tp:taxon-name-part> <tp:taxon-name-part taxon-name-part-type="variety">procera</tp:taxon-name-part></tp:taxon-name> <xref ref-type="bibr" rid="B7">Krammer (2002)</xref></td><td rowspan="1" colspan="1"><tp:taxon-name><tp:taxon-name-part taxon-name-part-type="genus">Cymbella</tp:taxon-name-part> <tp:taxon-name-part taxon-name-part-type="species">affinis</tp:taxon-name-part> <tp:taxon-name-part taxon-name-part-type="infraspecific-rank">var.</tp:taxon-name-part> <tp:taxon-name-part taxon-name-part-type="variety">neoprocera</tp:taxon-name-part></tp:taxon-name> W.Silva, comb. nov. et nom. nov.</td><td rowspan="1" colspan="1">Holotype, preparation 212A IOK, from West Germany, Eifel, Totenmaar, 22.2.1974, in BRM (Figs <xref ref-type="fig" rid="F1">22–28</xref>)</td><td rowspan="1" colspan="1">21.5–41.0</td><td rowspan="1" colspan="1">8.0–11.0</td><td rowspan="1" colspan="1">2.7–4.0</td><td rowspan="1" colspan="1">9–13</td><td rowspan="1" colspan="1">11–14</td><td rowspan="1" colspan="1">22–27</td><td rowspan="1" colspan="1">1</td></tr><tr><td rowspan="1" colspan="1"><italic><tp:taxon-name><tp:taxon-name-part taxon-name-part-type="genus">Cymbella</tp:taxon-name-part> <tp:taxon-name-part taxon-name-part-type="species">excisa</tp:taxon-name-part></tp:taxon-name></italic> <xref ref-type="bibr" rid="B10">Kützing (1844)</xref></td><td rowspan="1" colspan="1"><tp:taxon-name><tp:taxon-name-part taxon-name-part-type="genus">Cymbella</tp:taxon-name-part> <tp:taxon-name-part taxon-name-part-type="species">affinis</tp:taxon-name-part> <tp:taxon-name-part taxon-name-part-type="infraspecific-rank">var.</tp:taxon-name-part> <tp:taxon-name-part taxon-name-part-type="variety">excisa</tp:taxon-name-part></tp:taxon-name> (Kütz.) Grunow</td><td rowspan="1" colspan="1">Isolectotype, preparation 1131G IOK, Hauck No. 72 from Italy, 26.3.1837, in BRM (Figs <xref ref-type="fig" rid="F1">15–21</xref>)</td><td rowspan="1" colspan="1">23.1–28.5</td><td rowspan="1" colspan="1">7.0–9.5</td><td rowspan="1" colspan="1">2.7–3.9</td><td rowspan="1" colspan="1">9–12</td><td rowspan="1" colspan="1">11–17</td><td rowspan="1" colspan="1">24–26</td><td rowspan="1" colspan="1">1</td></tr><tr><td rowspan="1" colspan="1"><tp:taxon-name><tp:taxon-name-part taxon-name-part-type="genus">Cymbella</tp:taxon-name-part> <tp:taxon-name-part taxon-name-part-type="species">excisa</tp:taxon-name-part> <tp:taxon-name-part taxon-name-part-type="infraspecific-rank">var.</tp:taxon-name-part> <tp:taxon-name-part taxon-name-part-type="variety">angusta</tp:taxon-name-part></tp:taxon-name> <xref ref-type="bibr" rid="B7">Krammer (2002)</xref></td><td rowspan="1" colspan="1"><tp:taxon-name><tp:taxon-name-part taxon-name-part-type="genus">Cymbella</tp:taxon-name-part> <tp:taxon-name-part taxon-name-part-type="species">affinis</tp:taxon-name-part> <tp:taxon-name-part taxon-name-part-type="infraspecific-rank">var.</tp:taxon-name-part> <tp:taxon-name-part taxon-name-part-type="variety">angusta</tp:taxon-name-part></tp:taxon-name> (Krammer) W.Silva, comb. nov.</td><td rowspan="1" colspan="1">Holotype, preparation 752 IOK, from Croatia, Lake Gavanovac, 18.5.1976, in BRM (Figs <xref ref-type="fig" rid="F2">29–35</xref>)</td><td rowspan="1" colspan="1">20.5–35.0</td><td rowspan="1" colspan="1">6.0–8.5</td><td rowspan="1" colspan="1">3.2–4.6</td><td rowspan="1" colspan="1">9–15</td><td rowspan="1" colspan="1">11–18</td><td rowspan="1" colspan="1">19–29</td><td rowspan="1" colspan="1">1</td></tr><tr><td rowspan="1" colspan="1"><italic><tp:taxon-name><tp:taxon-name-part taxon-name-part-type="genus">Cymbella</tp:taxon-name-part> <tp:taxon-name-part taxon-name-part-type="species">excisa</tp:taxon-name-part></tp:taxon-name></italic> <xref ref-type="bibr" rid="B10">Kützing (1844)</xref></td><td rowspan="1" colspan="1"><tp:taxon-name><tp:taxon-name-part taxon-name-part-type="genus">Cymbella</tp:taxon-name-part> <tp:taxon-name-part taxon-name-part-type="species">affinis</tp:taxon-name-part> <tp:taxon-name-part taxon-name-part-type="infraspecific-rank">var.</tp:taxon-name-part> <tp:taxon-name-part taxon-name-part-type="variety">excisa</tp:taxon-name-part></tp:taxon-name> (Kütz.) Grunow</td><td rowspan="1" colspan="1">Lectotype (designated here), preparation BM 18543, from Hauk No. 72 from Italy, 26.3.1837, in BM (Figs <xref ref-type="fig" rid="F1">8–14</xref>)</td><td rowspan="1" colspan="1">21.5–26.5</td><td rowspan="1" colspan="1">7.0–8.7</td><td rowspan="1" colspan="1">2.6–3.5</td><td rowspan="1" colspan="1">9–13</td><td rowspan="1" colspan="1">11–16</td><td rowspan="1" colspan="1">21–25</td><td rowspan="1" colspan="1">1</td></tr><tr><td rowspan="1" colspan="1"><tp:taxon-name><tp:taxon-name-part taxon-name-part-type="genus">Cymbella</tp:taxon-name-part> <tp:taxon-name-part taxon-name-part-type="species">excisa</tp:taxon-name-part> <tp:taxon-name-part taxon-name-part-type="infraspecific-rank">var.</tp:taxon-name-part> <tp:taxon-name-part taxon-name-part-type="variety">subcapitata</tp:taxon-name-part></tp:taxon-name> <xref ref-type="bibr" rid="B7">Krammer (2002)</xref></td><td rowspan="1" colspan="1"><tp:taxon-name><tp:taxon-name-part taxon-name-part-type="genus">Cymbella</tp:taxon-name-part> <tp:taxon-name-part taxon-name-part-type="species">affinis</tp:taxon-name-part> <tp:taxon-name-part taxon-name-part-type="infraspecific-rank">var.</tp:taxon-name-part> <tp:taxon-name-part taxon-name-part-type="variety">subcapitata</tp:taxon-name-part></tp:taxon-name> (Krammer) W.Silva, comb. nov.</td><td rowspan="1" colspan="1">Holotype, preparation 717A IOK, from Hungary, Balaton, 6.77, in BRM (Figs <xref ref-type="fig" rid="F2">36–42</xref>)</td><td rowspan="1" colspan="1">21.0–31.7</td><td rowspan="1" colspan="1">7.4–9.0</td><td rowspan="1" colspan="1">2.7–4.0</td><td rowspan="1" colspan="1">8–12</td><td rowspan="1" colspan="1">9–15</td><td rowspan="1" colspan="1">26–31</td><td rowspan="1" colspan="1">1</td></tr><tr><td rowspan="1" colspan="1"><italic><tp:taxon-name><tp:taxon-name-part taxon-name-part-type="genus">Cymbella</tp:taxon-name-part> <tp:taxon-name-part taxon-name-part-type="species">subturgidula</tp:taxon-name-part></tp:taxon-name></italic> <xref ref-type="bibr" rid="B7">Krammer (2002)</xref></td><td rowspan="1" colspan="1"><italic><tp:taxon-name><tp:taxon-name-part taxon-name-part-type="genus">Cymbella</tp:taxon-name-part> <tp:taxon-name-part taxon-name-part-type="species">subturgidula</tp:taxon-name-part></tp:taxon-name></italic> Krammer</td><td rowspan="1" colspan="1">Lectotype, preparation 1046E IOK, from Korea, Ulchin County, Kyungsang Pukdo, Kwangchun River, in BRM (Figs <xref ref-type="fig" rid="F5">71–77</xref>)</td><td rowspan="1" colspan="1">30.3–37.4</td><td rowspan="1" colspan="1">9.0–12.8</td><td rowspan="1" colspan="1">2.6–3.5</td><td rowspan="1" colspan="1">9–11</td><td rowspan="1" colspan="1">12–15</td><td rowspan="1" colspan="1">21–24</td><td rowspan="1" colspan="1">2</td></tr><tr><td rowspan="1" colspan="1"><italic><tp:taxon-name><tp:taxon-name-part taxon-name-part-type="genus">Cymbella</tp:taxon-name-part> <tp:taxon-name-part taxon-name-part-type="species">tropica</tp:taxon-name-part></tp:taxon-name></italic> <xref ref-type="bibr" rid="B7">Krammer (2002)</xref></td><td rowspan="1" colspan="1"><italic><tp:taxon-name><tp:taxon-name-part taxon-name-part-type="genus">Cymbella</tp:taxon-name-part> <tp:taxon-name-part taxon-name-part-type="species">tropica</tp:taxon-name-part></tp:taxon-name></italic> Krammer</td><td rowspan="1" colspan="1">Holotype, preparation 1015D IOK, from Venezuela, Rio Manizanes, coll. Rumrich 4.4.1990, in BRM (Figs <xref ref-type="fig" rid="F4">64–70</xref>)</td><td rowspan="1" colspan="1">34.5–42.7</td><td rowspan="1" colspan="1">10.0–12.0</td><td rowspan="1" colspan="1">3.1–4.0</td><td rowspan="1" colspan="1">9–12</td><td rowspan="1" colspan="1">11–12</td><td rowspan="1" colspan="1">21–24</td><td rowspan="1" colspan="1">1</td></tr><tr><td rowspan="1" colspan="1"><italic><tp:taxon-name><tp:taxon-name-part taxon-name-part-type="genus">Cymbella</tp:taxon-name-part> <tp:taxon-name-part taxon-name-part-type="species">tumidula</tp:taxon-name-part></tp:taxon-name></italic> Grunow in <xref ref-type="bibr" rid="B18">Schmidt (1875)</xref></td><td rowspan="1" colspan="1"><tp:taxon-name><tp:taxon-name-part taxon-name-part-type="genus">Cymbella</tp:taxon-name-part> <tp:taxon-name-part taxon-name-part-type="species">tumidula</tp:taxon-name-part> <tp:taxon-name-part taxon-name-part-type="authority">Grunow</tp:taxon-name-part> <tp:taxon-name-part taxon-name-part-type="infraspecific-rank">var.</tp:taxon-name-part> <tp:taxon-name-part taxon-name-part-type="variety">tumidula</tp:taxon-name-part></tp:taxon-name></td><td rowspan="1" colspan="1">Lectotype (designated here); Epitype (designated here), preparation BM 18543, from Hauck No. 72, from Italy, 26.3.1837, in BM (Figs <xref ref-type="fig" rid="F3">43–49</xref>)</td><td rowspan="1" colspan="1">26.8–34.7</td><td rowspan="1" colspan="1">7.8–8.7</td><td rowspan="1" colspan="1">3.4–4.0</td><td rowspan="1" colspan="1">10–15</td><td rowspan="1" colspan="1">12–19</td><td rowspan="1" colspan="1">26–33</td><td rowspan="1" colspan="1">2–4</td></tr><tr><td rowspan="1" colspan="1"><italic><tp:taxon-name><tp:taxon-name-part taxon-name-part-type="genus">Cymbella</tp:taxon-name-part> <tp:taxon-name-part taxon-name-part-type="species">salinarum</tp:taxon-name-part></tp:taxon-name></italic> Grunow in <xref ref-type="bibr" rid="B18">Schmidt (1875)</xref></td><td rowspan="1" colspan="1"><tp:taxon-name><tp:taxon-name-part taxon-name-part-type="genus">Cymbella</tp:taxon-name-part> <tp:taxon-name-part taxon-name-part-type="species">tumidula</tp:taxon-name-part> <tp:taxon-name-part taxon-name-part-type="infraspecific-rank">var.</tp:taxon-name-part> <tp:taxon-name-part taxon-name-part-type="variety">salinarum</tp:taxon-name-part></tp:taxon-name> (Grunow) Cleve</td><td rowspan="1" colspan="1">Holotype illustration provided <xref ref-type="bibr" rid="B7">Krammer (2002</xref>, Fig. 25: 13)</td><td rowspan="1" colspan="1">34.0</td><td rowspan="1" colspan="1">10.7</td><td rowspan="1" colspan="1">3.2</td><td rowspan="1" colspan="1">14</td><td rowspan="1" colspan="1">15</td><td rowspan="1" colspan="1">–</td><td rowspan="1" colspan="1">1</td></tr><tr><td rowspan="1" colspan="1"><italic><tp:taxon-name><tp:taxon-name-part taxon-name-part-type="genus">Cymbella</tp:taxon-name-part> <tp:taxon-name-part taxon-name-part-type="species">turgidula</tp:taxon-name-part></tp:taxon-name></italic> Grunow in <xref ref-type="bibr" rid="B18">Schmidt (1875)</xref></td><td rowspan="1" colspan="1"><italic><tp:taxon-name><tp:taxon-name-part taxon-name-part-type="genus">Cymbella</tp:taxon-name-part> <tp:taxon-name-part taxon-name-part-type="species">turgidula</tp:taxon-name-part></tp:taxon-name></italic> Grunow</td><td rowspan="1" colspan="1">Epitype designated by <xref ref-type="bibr" rid="B22">Tuji (2007)</xref>, preparation 1504, from Puerto Rico, in the Grunow Collection, in W</td><td rowspan="1" colspan="1">36.5–45.0</td><td rowspan="1" colspan="1">10.8–13.3</td><td rowspan="1" colspan="1">3.2–3.4</td><td rowspan="1" colspan="1">9–12</td><td rowspan="1" colspan="1">11–17</td><td rowspan="1" colspan="1">21–24</td><td rowspan="1" colspan="1">1–3</td></tr><tr><td rowspan="1" colspan="1"><tp:taxon-name><tp:taxon-name-part taxon-name-part-type="genus">Cymbella</tp:taxon-name-part> <tp:taxon-name-part taxon-name-part-type="species">turgidula</tp:taxon-name-part> <tp:taxon-name-part taxon-name-part-type="infraspecific-rank">var.</tp:taxon-name-part> <tp:taxon-name-part taxon-name-part-type="variety">nipponica</tp:taxon-name-part></tp:taxon-name> Skvortsov (1936) [≡ <italic><tp:taxon-name><tp:taxon-name-part taxon-name-part-type="genus">Cymbella</tp:taxon-name-part> <tp:taxon-name-part taxon-name-part-type="species">rheophila</tp:taxon-name-part></tp:taxon-name></italic> Ohtsuka in <xref ref-type="bibr" rid="B16">Ohtsuka and Tuji (2002)</xref>; ≡ <tp:taxon-name><tp:taxon-name-part taxon-name-part-type="genus">Cymbella</tp:taxon-name-part> <tp:taxon-name-part taxon-name-part-type="species">uenoi</tp:taxon-name-part> <tp:taxon-name-part taxon-name-part-type="infraspecific-rank">f.</tp:taxon-name-part> <tp:taxon-name-part taxon-name-part-type="form">nipponica</tp:taxon-name-part></tp:taxon-name> (Skvortsov) <xref ref-type="bibr" rid="B22">Tuji (2007)</xref>]</td><td rowspan="1" colspan="1"><italic><tp:taxon-name><tp:taxon-name-part taxon-name-part-type="genus">Cymbella</tp:taxon-name-part> <tp:taxon-name-part taxon-name-part-type="species">subturgidula</tp:taxon-name-part></tp:taxon-name></italic> Krammer</td><td rowspan="1" colspan="1">Isolectotype, preparation R 214.928, from sample 0983 from Japan, Lake Biwa, coll. Tamiji Kawamura, 03.11.1915, in R (Figs <xref ref-type="fig" rid="F5">78–80</xref>)</td><td rowspan="1" colspan="1">28.1–39.0</td><td rowspan="1" colspan="1">10.0–13.2</td><td rowspan="1" colspan="1">2.8–3.0</td><td rowspan="1" colspan="1">9–12</td><td rowspan="1" colspan="1">12–15</td><td rowspan="1" colspan="1">21–26</td><td rowspan="1" colspan="1">1–2</td></tr><tr><td rowspan="1" colspan="1"/><td rowspan="1" colspan="1"/><td rowspan="1" colspan="1">Preparations R 214.929 and R 214.930, from sample 1062, from Japan, Yamanoshita Bay in Lake Biwa, Otsu City, Shiga Prefecture, coll. Yasuko Iwao in 23.01.1993, in R (Fig. <xref ref-type="fig" rid="F5">81</xref>)</td><td rowspan="1" colspan="1">27.7–39.2</td><td rowspan="1" colspan="1">10.3–13.1</td><td rowspan="1" colspan="1">2.5–3.6</td><td rowspan="1" colspan="1">9–12</td><td rowspan="1" colspan="1">12–15</td><td rowspan="1" colspan="1">22–26</td><td rowspan="1" colspan="1">1–2</td></tr><tr><td rowspan="1" colspan="1"/><td rowspan="1" colspan="1"/><td rowspan="1" colspan="1">Preparations R 214.931 and R214.932, from from sample 1093, from Japan, cobble in Lake Biwa, at Uchidehama, Otsu City, Shiga Prefecture, coll.Yasuko Iwao, 03.03.1993, in R (Figs <xref ref-type="fig" rid="F5">82–84</xref>)</td><td rowspan="1" colspan="1">26.5–40.1</td><td rowspan="1" colspan="1">11.1–13.5</td><td rowspan="1" colspan="1">2.3–3.4</td><td rowspan="1" colspan="1">9–13</td><td rowspan="1" colspan="1">12–14</td><td rowspan="1" colspan="1">21–24</td><td rowspan="1" colspan="1">2–3</td></tr><tr><td rowspan="1" colspan="1"><italic><tp:taxon-name><tp:taxon-name-part taxon-name-part-type="genus">Cymbella</tp:taxon-name-part> <tp:taxon-name-part taxon-name-part-type="species">uenoi</tp:taxon-name-part></tp:taxon-name></italic> Skvortsov <italic>ex</italic><xref ref-type="bibr" rid="B22">Tuji (2007)</xref></td><td rowspan="1" colspan="1"/><td rowspan="1" colspan="1">Epitype and isotype illustrations provided <xref ref-type="bibr" rid="B22">Tuji (2007</xref>, Figs 21–24, 26)</td><td rowspan="1" colspan="1">26.3–41.0</td><td rowspan="1" colspan="1">9.0–12.7</td><td rowspan="1" colspan="1">2.9–3.2</td><td rowspan="1" colspan="1">9–11</td><td rowspan="1" colspan="1">12-15</td><td rowspan="1" colspan="1">21–24</td><td rowspan="1" colspan="1">2</td></tr></tbody></table></table-wrap><fig id="F3" position="float" orientation="portrait"><label>Figures 43–63.</label><caption><p><italic><tp:taxon-name><tp:taxon-name-part taxon-name-part-type="genus">Cymbella</tp:taxon-name-part> <tp:taxon-name-part taxon-name-part-type="species">tumidula</tp:taxon-name-part></tp:taxon-name></italic> species complex <bold>43</bold> Original illustration provided by Grunow in <xref ref-type="bibr" rid="B18">Schmidt (1875</xref>, Pl. 9, Fig. 33), lectotype, here designated <bold>44–49</bold> <tp:taxon-name><tp:taxon-name-part taxon-name-part-type="genus">Cymbella</tp:taxon-name-part> <tp:taxon-name-part taxon-name-part-type="species">tumidula</tp:taxon-name-part> <tp:taxon-name-part taxon-name-part-type="infraspecific-rank">var.</tp:taxon-name-part> <tp:taxon-name-part taxon-name-part-type="variety">tumidula</tp:taxon-name-part></tp:taxon-name>, specimens from Trieste in preparation BM 18543 <bold>49</bold> Epitype, here designated <bold>50–56</bold> <tp:taxon-name><tp:taxon-name-part taxon-name-part-type="genus">Cymbella</tp:taxon-name-part> <tp:taxon-name-part taxon-name-part-type="species">tumidula</tp:taxon-name-part> <tp:taxon-name-part taxon-name-part-type="infraspecific-rank">var.</tp:taxon-name-part> <tp:taxon-name-part taxon-name-part-type="variety">tumidula</tp:taxon-name-part></tp:taxon-name> [<italic><tp:taxon-name><tp:taxon-name-part taxon-name-part-type="genus">Cymbella</tp:taxon-name-part> <tp:taxon-name-part taxon-name-part-type="species">affinis</tp:taxon-name-part></tp:taxon-name></italic> sensu <xref ref-type="bibr" rid="B7">Krammer (2002)</xref>], specimens from Trieste in preparation 1131G IOK <bold>54</bold> Isolectotype, designated here <bold>57–63</bold> <tp:taxon-name><tp:taxon-name-part taxon-name-part-type="genus">Cymbella</tp:taxon-name-part> <tp:taxon-name-part taxon-name-part-type="species">tumidula</tp:taxon-name-part> <tp:taxon-name-part taxon-name-part-type="infraspecific-rank">var.</tp:taxon-name-part> <tp:taxon-name-part taxon-name-part-type="variety">procera</tp:taxon-name-part></tp:taxon-name> (Krammer) W.Silva, specimens from Serbia in preparation 714 IOK, holotype <bold>57</bold> Lectotype, designated here. Scale bar: 10 µm.</p></caption><graphic xmlns:xlink="http://www.w3.org/1999/xlink" xlink:href="phytokeys-053-001-g003.jpg" position="float" orientation="portrait" xlink:type="simple" id="oo_47590.jpg"/></fig><fig id="F5" position="float" orientation="portrait"><label>Figures 71–84.</label><caption><p><italic><tp:taxon-name><tp:taxon-name-part taxon-name-part-type="genus">Cymbella</tp:taxon-name-part> <tp:taxon-name-part taxon-name-part-type="species">subturgidula</tp:taxon-name-part></tp:taxon-name></italic> Krammer <bold>71–77</bold> Specimens from Korea in preparation 1046E IOK, holotype <bold>73</bold> Lectotype, designated here <bold>78–80</bold> Specimens from Japan in preparation R 214.928 <bold>78</bold>Isolectotype, designated here, of <tp:taxon-name><tp:taxon-name-part taxon-name-part-type="genus">Cymbella</tp:taxon-name-part> <tp:taxon-name-part taxon-name-part-type="species">turgidula</tp:taxon-name-part> <tp:taxon-name-part taxon-name-part-type="infraspecific-rank">var.</tp:taxon-name-part> <tp:taxon-name-part taxon-name-part-type="variety">nipponica</tp:taxon-name-part></tp:taxon-name> Skvortsov [≡ <italic><tp:taxon-name><tp:taxon-name-part taxon-name-part-type="genus">Cymbella</tp:taxon-name-part> <tp:taxon-name-part taxon-name-part-type="species">rheophila</tp:taxon-name-part></tp:taxon-name></italic> Ohtsuka], heterotypic synonym of <italic><tp:taxon-name><tp:taxon-name-part taxon-name-part-type="genus">Cymbella</tp:taxon-name-part> <tp:taxon-name-part taxon-name-part-type="species">subturgidula</tp:taxon-name-part></tp:taxon-name></italic> <bold>81</bold> Specimen from Japan in preparation R 214.930 <bold>82–84</bold> Specimens from Japan in preparation R 214.932. Scale bar: 10 µm.</p></caption><graphic xmlns:xlink="http://www.w3.org/1999/xlink" xlink:href="phytokeys-053-001-g005.jpg" position="float" orientation="portrait" xlink:type="simple" id="oo_47592.jpg"/></fig><fig id="F4" position="float" orientation="portrait"><label>Figures 64–70.</label><caption><p><italic><tp:taxon-name><tp:taxon-name-part taxon-name-part-type="genus">Cymbella</tp:taxon-name-part> <tp:taxon-name-part taxon-name-part-type="species">tropica</tp:taxon-name-part></tp:taxon-name></italic> Krammer from Venezuela in preparation 1015D IOK, holotype <bold>64</bold> Lectotype, designated here. Scale bar: 10 µm.</p></caption><graphic xmlns:xlink="http://www.w3.org/1999/xlink" xlink:href="phytokeys-053-001-g004.jpg" position="float" orientation="portrait" xlink:type="simple" id="oo_47591.jpg"/></fig></tp:treatment-sec><ref-list><ref id="B10"><mixed-citation xmlns:xlink="http://www.w3.org/1999/xlink" xlink:type="simple"><person-group><name name-style="western"><surname>Kützing</surname><given-names>FT</given-names></name></person-group> (<year>1844</year>) <source>Die kieselschaligen Bacillarien oder Diatomeen</source>. <publisher-name>W. Köhne</publisher-name>, <publisher-loc>Nordhausen</publisher-loc>, <fpage>1</fpage>–<lpage>152</lpage>. doi: <ext-link ext-link-type="doi" xlink:href="10.5962/bhl.title.64360" xlink:type="simple">10.5962/bhl.title.64360</ext-link> </mixed-citation></ref><ref id="B22"><mixed-citation xmlns:xlink="http://www.w3.org/1999/xlink" xlink:type="simple"><person-group><name name-style="western"><surname>Tuji</surname><given-names>A</given-names></name></person-group> (<year>2007</year>) <article-title>Type examination and typification of <italic><tp:taxon-name><tp:taxon-name-part taxon-name-part-type="genus">Cymbella</tp:taxon-name-part> <tp:taxon-name-part taxon-name-part-type="species">affinis</tp:taxon-name-part></tp:taxon-name></italic> Kütz., <italic><tp:taxon-name><tp:taxon-name-part taxon-name-part-type="genus">C.</tp:taxon-name-part> <tp:taxon-name-part taxon-name-part-type="species">turgidula</tp:taxon-name-part></tp:taxon-name></italic> Grunow and <italic><tp:taxon-name><tp:taxon-name-part taxon-name-part-type="genus">C.</tp:taxon-name-part> <tp:taxon-name-part taxon-name-part-type="species">uenoi</tp:taxon-name-part></tp:taxon-name></italic> Skvortsov.</article-title> <source>Diatom</source> <volume>23</volume>: <fpage>49</fpage>–<lpage>54</lpage>. <ext-link ext-link-type="uri" xlink:href="https://www.jstage.jst.go.jp/article/diatom1985/23/0/23_49/_pdf" xlink:type="simple">https://www.jstage.jst.go.jp/article/diatom1985/23/0/23_49/_pdf</ext-link> </mixed-citation></ref><ref id="B7"><mixed-citation xmlns:xlink="http://www.w3.org/1999/xlink" xlink:type="simple"><person-group><name name-style="western"><surname>Krammer</surname><given-names>K</given-names></name></person-group> (<year>2002</year>) <article-title>Diatoms of the European inland waters and comparable habitats. <italic><tp:taxon-name><tp:taxon-name-part taxon-name-part-type="genus">Cymbella</tp:taxon-name-part></tp:taxon-name></italic>.</article-title> In: <person-group><name name-style="western"><surname>Lange-Bertalot</surname><given-names>H</given-names></name></person-group> (<role>Ed</role>) <source>Diatoms of Europe</source> <volume>3</volume>. <publisher-name>A.R.G. Gantner Verlag KG</publisher-name>, <publisher-loc>Ruggel</publisher-loc>, <fpage>1</fpage>–<lpage>584</lpage>. </mixed-citation></ref><ref id="B14"><mixed-citation xmlns:xlink="http://www.w3.org/1999/xlink" xlink:type="simple"><person-group><name name-style="western"><surname>McNeill</surname><given-names>J</given-names></name><name name-style="western"><surname>Barrie</surname><given-names>FR</given-names></name><name name-style="western"><surname>Buck</surname><given-names>WR</given-names></name><name name-style="western"><surname>Demoulin</surname><given-names>V</given-names></name><name name-style="western"><surname>Greuter</surname><given-names>W</given-names></name><name name-style="western"><surname>Hawksworth</surname><given-names>DL</given-names></name><name name-style="western"><surname>Herendeen</surname><given-names>PS</given-names></name><name name-style="western"><surname>Knapp</surname><given-names>S</given-names></name><name name-style="western"><surname>Marhold</surname><given-names>K</given-names></name><name name-style="western"><surname>Prado</surname><given-names>J</given-names></name><name name-style="western"><surname>Prud’Homme Van Reine</surname><given-names>WF</given-names></name><name name-style="western"><surname>Smith</surname><given-names>GF</given-names></name><name name-style="western"><surname>Wiersema</surname><given-names>JH</given-names></name><name name-style="western"><surname>Turland</surname><given-names>NJ</given-names></name></person-group> (<year>2012</year>) <source>International Code of Nomenclature for algae, fungi, and plants (Melbourne Code) adopted by the Eighteenth International Botanical Congress Melbourne, Australia, July 2011</source>. <publisher-name>Koeltz Scientific Books</publisher-name>, <publisher-loc>Königstein</publisher-loc>, <fpage>1</fpage>–<lpage>240</lpage>. [Regnum Veg. 154]. </mixed-citation></ref><ref id="B5"><mixed-citation xmlns:xlink="http://www.w3.org/1999/xlink" xlink:type="simple"><person-group><name name-style="western"><surname>Grunow</surname><given-names>A</given-names></name></person-group> (<year>1882</year>) <article-title>Beiträge zur Kenntniss de fossilen Diatomeen Österreich-Ugarns.</article-title> <source>Beiträge zur Paläontologie Österreich-Ugarns und des Orients</source> <volume>2</volume>: <fpage>136</fpage>–<lpage>159</lpage>. </mixed-citation></ref><ref id="B17"><mixed-citation xmlns:xlink="http://www.w3.org/1999/xlink" xlink:type="simple"><person-group><name name-style="western"><surname>Patrick</surname><given-names>R</given-names></name><name name-style="western"><surname>Reimer</surname><given-names>CW</given-names></name></person-group> (<year>1975</year>) <article-title>The diatoms of the United States. Volume 2, Part 1.</article-title> <source>Monographs of the Academy of Natural Sciences of Philadelphia</source> <volume>13</volume>: <fpage>1</fpage>–<lpage>213</lpage>. </mixed-citation></ref><ref id="B18"><mixed-citation xmlns:xlink="http://www.w3.org/1999/xlink" xlink:type="simple"><person-group><name name-style="western"><surname>Schmidt</surname><given-names>A</given-names></name></person-group> (<year>1875</year>) <source>Atlas der Diatomaceenkunde</source>, <series>Series I 3</series>. <publisher-name>O.R. Reisland</publisher-name>, <publisher-loc>Leipzig</publisher-loc>, <fpage>9</fpage>–<lpage>12</lpage>. </mixed-citation></ref><ref id="B16"><mixed-citation xmlns:xlink="http://www.w3.org/1999/xlink" xlink:type="simple"><person-group><name name-style="western"><surname>Ohtsuka</surname><given-names>T</given-names></name><name name-style="western"><surname>Tuji</surname><given-names>A</given-names></name></person-group> (<year>2002</year>) <article-title>Lectotypification of some pennate diatoms described by Skvortzow in 1936 from Lake Biwa.</article-title> <source>Phycological Research</source> <volume>50</volume>: <fpage>243</fpage>–<lpage>249</lpage>. doi: <ext-link ext-link-type="doi" xlink:href="10.1046/j.1440-1835.2002.00281.x" xlink:type="simple">10.1046/j.1440-1835.2002.00281.x</ext-link> </mixed-citation></ref></ref-list></tp:taxon-treatment>
