# Supplementary material for: Typification and taxonomic status re-evaluation of 15 taxon names within the species complex Cymbella affinis/tumidula/turgidula (Cymbellaceae, Bacillariophyta)
Source: PhytoKeys. 2015 Jul 21;(53):1–25. doi: 10.3897/phytokeys.53.4782 (PMC4547021; doi:10.3897/phytokeys.53.4782)
Supplement: XML Treatment for Cymbella affinis var. subcapitata [file phytokeys.53.4782-treatment5.xml]

<!DOCTYPE tp:taxon-treatment
  PUBLIC "-//TaxonX//DTD Taxonomic Treatment Publishing DTD v0 20100105//EN" "tax-treatment-NSO.dtd">
<tp:taxon-treatment xmlns:tp="http://www.plazi.org/taxpub"><tp:treatment-meta><kwd-group><label>Taxon classification</label><kwd><named-content content-type="kingdom">Plantae</named-content></kwd><kwd><named-content content-type="order">Cymbellales</named-content></kwd><kwd><named-content content-type="family">Cymbellaceae</named-content></kwd></kwd-group><mixed-citation publication-type="journal"><person-group><name><surname>da Silva</surname><given-names>Weliton José</given-names></name><name><surname>Jahn</surname><given-names>Regine</given-names></name><name><surname>Ludwig</surname><given-names>Thelma Alvim Veiga</given-names></name><name><surname>Hinz</surname><given-names>Friedel</given-names></name><name><surname>Menezes</surname><given-names>Mariângela</given-names></name></person-group><article-title>Typification and taxonomic status re-evaluation of 15 taxon names within the species complex <italic><tp:taxon-name><tp:taxon-name-part taxon-name-part-type="genus">Cymbella</tp:taxon-name-part> <tp:taxon-name-part taxon-name-part-type="species">affinis</tp:taxon-name-part></tp:taxon-name></italic>/<italic><tp:taxon-name><tp:taxon-name-part taxon-name-part-type="species">tumidula</tp:taxon-name-part></tp:taxon-name></italic>/<italic><tp:taxon-name><tp:taxon-name-part taxon-name-part-type="species">turgidula</tp:taxon-name-part></tp:taxon-name></italic> (<tp:taxon-name><tp:taxon-name-part taxon-name-part-type="family">Cymbellaceae</tp:taxon-name-part></tp:taxon-name>, <tp:taxon-name><tp:taxon-name-part taxon-name-part-type="phylum">Bacillariophyta</tp:taxon-name-part></tp:taxon-name>)</article-title><source>PhytoKeys</source><day>21</day><month>7</month><year>2015</year><volume>2015</volume><issue>53</issue><fpage>1</fpage><lpage>25</lpage><pub-id pub-id-type="doi">10.3897/phytokeys.53.4782</pub-id></mixed-citation></tp:treatment-meta><tp:nomenclature><tp:taxon-name>
                        <tp:taxon-name-part taxon-name-part-type="genus">Cymbella</tp:taxon-name-part>
                        <tp:taxon-name-part taxon-name-part-type="species">affinis</tp:taxon-name-part>
                        <tp:taxon-name-part taxon-name-part-type="infraspecific-rank">var.</tp:taxon-name-part>
                        <tp:taxon-name-part taxon-name-part-type="variety">subcapitata</tp:taxon-name-part>
                    </tp:taxon-name><tp:taxon-authority>(Krammer) W.Silva</tp:taxon-authority><tp:taxon-status xmlns:xlink="http://www.w3.org/1999/xlink" xlink:type="simple">comb. nov.</tp:taxon-status><xref ref-type="fig" rid="F2">Figs 36–42</xref><!--PageBreak--></tp:nomenclature><tp:treatment-sec sec-type="Basionym"><title>Basionym.</title><p><tp:taxon-name><tp:taxon-name-part taxon-name-part-type="genus">Cymbella</tp:taxon-name-part> <tp:taxon-name-part taxon-name-part-type="species">excisa</tp:taxon-name-part> <tp:taxon-name-part taxon-name-part-type="infraspecific-rank">var.</tp:taxon-name-part> <tp:taxon-name-part taxon-name-part-type="variety">subcapitata</tp:taxon-name-part></tp:taxon-name> Krammer, 2002, Diatoms of Europe 3: 159, Figs 10: 14–18.</p></tp:treatment-sec><tp:treatment-sec sec-type="Holotype"><title>Holotype.</title><p>Preparation 717A IOK, in the Alfred-Wegener-Institut für Polar- und Meeresforschung (BRM), Bremerhaven, Germany.</p></tp:treatment-sec><tp:treatment-sec sec-type="Lectotype"><title>Lectotype</title><p><bold>(designated here).</bold> An individual on preparation 717A IOK, in the Alfred-Wegener-Institut für Polar- und Meeresforschung (BRM), Bremerhaven, Germany, represented by Fig. <xref ref-type="fig" rid="F2">39</xref>.</p></tp:treatment-sec><tp:treatment-sec sec-type="Type locality"><title>Type locality.</title><p>Hungary, Balaton.</p><p>Valves dorsiventral, dorsal margin broadly convex, ventral margin straight, usually with excision in middle portion; ends barely protracted, rounded, to broadly protracted, subcapitate; length 21.0–31.7 µm, breadth 7.4–9.0 µm, L/B ratio 2.7–4.0; axial area linear-arched, indistinct central area; striae 8–12 in 10 µm, becoming 9–15 towards ends, one isolated pore at end of central striae of ventral side; 26–31 punctae in 10 µm.</p></tp:treatment-sec><tp:treatment-sec sec-type="Remarks"><title>Remarks.</title><p><xref ref-type="bibr" rid="B7">Krammer (2002)</xref> distinguished this variety from the variety <italic><tp:taxon-name><tp:taxon-name-part taxon-name-part-type="variety">excisa</tp:taxon-name-part></tp:taxon-name></italic> based on the shape of the ends of the valvae. However, he (<xref ref-type="bibr" rid="B7">Krammer 2002</xref>, p. 28) did not provide metric characterizations of this the variety <italic><tp:taxon-name><tp:taxon-name-part taxon-name-part-type="variety">subcapitata</tp:taxon-name-part></tp:taxon-name></italic>, which we observed to agree with the characterizations of <italic><tp:taxon-name><tp:taxon-name-part taxon-name-part-type="genus">Cymbella</tp:taxon-name-part> <tp:taxon-name-part taxon-name-part-type="species">excisa</tp:taxon-name-part></tp:taxon-name></italic> sensu <xref ref-type="bibr" rid="B7">Krammer (2002)</xref>, except for the density of striae that was slightly lower in the variety <italic><tp:taxon-name><tp:taxon-name-part taxon-name-part-type="variety">subcapitata</tp:taxon-name-part></tp:taxon-name></italic>.</p><p>Specimens designated by <xref ref-type="bibr" rid="B7">Krammer (2002)</xref>, i.e., the preparation 717A IOK (BRM), were found to belong to more than one taxon. Therefore we designated a lectotype as established in Art. 9.11 of the ICN (<xref ref-type="bibr" rid="B14">McNeill et al. 2012</xref>).</p></tp:treatment-sec><tp:treatment-sec><!--Section generated to contain objects referenced in tp:taxon-treatment.--><fig id="F2" position="float" orientation="portrait"><label>Figures 29–42.</label><caption><p><italic><tp:taxon-name><tp:taxon-name-part taxon-name-part-type="genus">Cymbella</tp:taxon-name-part> <tp:taxon-name-part taxon-name-part-type="species">affinis</tp:taxon-name-part></tp:taxon-name></italic> species complex <bold>29–35</bold> <tp:taxon-name><tp:taxon-name-part taxon-name-part-type="genus">Cymbella</tp:taxon-name-part> <tp:taxon-name-part taxon-name-part-type="species">affinis</tp:taxon-name-part> <tp:taxon-name-part taxon-name-part-type="infraspecific-rank">var.</tp:taxon-name-part> <tp:taxon-name-part taxon-name-part-type="variety">angusta</tp:taxon-name-part></tp:taxon-name> (Krammer) W.Silva, specimens from Croatia in preparation 752 IOK, holotype <bold>29</bold> Lectotype, designated here <bold>36–42</bold> <tp:taxon-name><tp:taxon-name-part taxon-name-part-type="genus">Cymbella</tp:taxon-name-part> <tp:taxon-name-part taxon-name-part-type="species">affinis</tp:taxon-name-part> <tp:taxon-name-part taxon-name-part-type="infraspecific-rank">var.</tp:taxon-name-part> <tp:taxon-name-part taxon-name-part-type="variety">subcapitata</tp:taxon-name-part></tp:taxon-name> (Krammer) W.Silva, specimens from Hungary in preparation 717 IOK, holotype <bold>39</bold> Lectotype, designated here. Scale bar: 10 µm.</p></caption><graphic xmlns:xlink="http://www.w3.org/1999/xlink" xlink:href="phytokeys-053-001-g002.jpg" position="float" orientation="portrait" xlink:type="simple" id="oo_47589.jpg"/></fig></tp:treatment-sec><ref-list><ref id="B7"><mixed-citation xmlns:xlink="http://www.w3.org/1999/xlink" xlink:type="simple"><person-group><name name-style="western"><surname>Krammer</surname><given-names>K</given-names></name></person-group> (<year>2002</year>) <article-title>Diatoms of the European inland waters and comparable habitats. <italic><tp:taxon-name><tp:taxon-name-part taxon-name-part-type="genus">Cymbella</tp:taxon-name-part></tp:taxon-name></italic>.</article-title> In: <person-group><name name-style="western"><surname>Lange-Bertalot</surname><given-names>H</given-names></name></person-group> (<role>Ed</role>) <source>Diatoms of Europe</source> <volume>3</volume>. <publisher-name>A.R.G. Gantner Verlag KG</publisher-name>, <publisher-loc>Ruggel</publisher-loc>, <fpage>1</fpage>–<lpage>584</lpage>. </mixed-citation></ref><ref id="B14"><mixed-citation xmlns:xlink="http://www.w3.org/1999/xlink" xlink:type="simple"><person-group><name name-style="western"><surname>McNeill</surname><given-names>J</given-names></name><name name-style="western"><surname>Barrie</surname><given-names>FR</given-names></name><name name-style="western"><surname>Buck</surname><given-names>WR</given-names></name><name name-style="western"><surname>Demoulin</surname><given-names>V</given-names></name><name name-style="western"><surname>Greuter</surname><given-names>W</given-names></name><name name-style="western"><surname>Hawksworth</surname><given-names>DL</given-names></name><name name-style="western"><surname>Herendeen</surname><given-names>PS</given-names></name><name name-style="western"><surname>Knapp</surname><given-names>S</given-names></name><name name-style="western"><surname>Marhold</surname><given-names>K</given-names></name><name name-style="western"><surname>Prado</surname><given-names>J</given-names></name><name name-style="western"><surname>Prud’Homme Van Reine</surname><given-names>WF</given-names></name><name name-style="western"><surname>Smith</surname><given-names>GF</given-names></name><name name-style="western"><surname>Wiersema</surname><given-names>JH</given-names></name><name name-style="western"><surname>Turland</surname><given-names>NJ</given-names></name></person-group> (<year>2012</year>) <source>International Code of Nomenclature for algae, fungi, and plants (Melbourne Code) adopted by the Eighteenth International Botanical Congress Melbourne, Australia, July 2011</source>. <publisher-name>Koeltz Scientific Books</publisher-name>, <publisher-loc>Königstein</publisher-loc>, <fpage>1</fpage>–<lpage>240</lpage>. [Regnum Veg. 154]. </mixed-citation></ref></ref-list></tp:taxon-treatment>
