# Supplementary material for: Typification and taxonomic status re-evaluation of 15 taxon names within the species complex Cymbella affinis/tumidula/turgidula (Cymbellaceae, Bacillariophyta)
Source: PhytoKeys. 2015 Jul 21;(53):1–25. doi: 10.3897/phytokeys.53.4782 (PMC4547021; doi:10.3897/phytokeys.53.4782)
Supplement: XML Treatment for Cymbella tumidula Grunow var. tumidula [file phytokeys.53.4782-treatment6.xml]

<!DOCTYPE tp:taxon-treatment
  PUBLIC "-//TaxonX//DTD Taxonomic Treatment Publishing DTD v0 20100105//EN" "tax-treatment-NSO.dtd">
<tp:taxon-treatment xmlns:tp="http://www.plazi.org/taxpub"><tp:treatment-meta><kwd-group><label>Taxon classification</label><kwd><named-content content-type="kingdom">Plantae</named-content></kwd><kwd><named-content content-type="order">Cymbellales</named-content></kwd><kwd><named-content content-type="family">Cymbellaceae</named-content></kwd></kwd-group><mixed-citation publication-type="journal"><person-group><name><surname>da Silva</surname><given-names>Weliton José</given-names></name><name><surname>Jahn</surname><given-names>Regine</given-names></name><name><surname>Ludwig</surname><given-names>Thelma Alvim Veiga</given-names></name><name><surname>Hinz</surname><given-names>Friedel</given-names></name><name><surname>Menezes</surname><given-names>Mariângela</given-names></name></person-group><article-title>Typification and taxonomic status re-evaluation of 15 taxon names within the species complex <italic><tp:taxon-name><tp:taxon-name-part taxon-name-part-type="genus">Cymbella</tp:taxon-name-part> <tp:taxon-name-part taxon-name-part-type="species">affinis</tp:taxon-name-part></tp:taxon-name></italic>/<italic><tp:taxon-name><tp:taxon-name-part taxon-name-part-type="species">tumidula</tp:taxon-name-part></tp:taxon-name></italic>/<italic><tp:taxon-name><tp:taxon-name-part taxon-name-part-type="species">turgidula</tp:taxon-name-part></tp:taxon-name></italic> (<tp:taxon-name><tp:taxon-name-part taxon-name-part-type="family">Cymbellaceae</tp:taxon-name-part></tp:taxon-name>, <tp:taxon-name><tp:taxon-name-part taxon-name-part-type="phylum">Bacillariophyta</tp:taxon-name-part></tp:taxon-name>)</article-title><source>PhytoKeys</source><day>21</day><month>7</month><year>2015</year><volume>2015</volume><issue>53</issue><fpage>1</fpage><lpage>25</lpage><pub-id pub-id-type="doi">10.3897/phytokeys.53.4782</pub-id></mixed-citation></tp:treatment-meta><tp:nomenclature><tp:taxon-name>
                        <tp:taxon-name-part taxon-name-part-type="genus">Cymbella</tp:taxon-name-part>
                        <tp:taxon-name-part taxon-name-part-type="species">tumidula</tp:taxon-name-part>
                        <tp:taxon-name-part taxon-name-part-type="authority">Grunow</tp:taxon-name-part>
                        <tp:taxon-name-part taxon-name-part-type="infraspecific-rank">var.</tp:taxon-name-part>
                        <tp:taxon-name-part taxon-name-part-type="variety">tumidula</tp:taxon-name-part>
                    </tp:taxon-name><xref ref-type="fig" rid="F3">Figs 43–56</xref><tp:nomenclature-citation-list><tp:nomenclature-citation><tp:taxon-name><tp:taxon-name-part taxon-name-part-type="genus">Cymbella</tp:taxon-name-part> <tp:taxon-name-part taxon-name-part-type="species">tumidula</tp:taxon-name-part> <tp:taxon-name-part taxon-name-part-type="authority">Grunow</tp:taxon-name-part> <tp:taxon-name-part taxon-name-part-type="infraspecific-rank">var.</tp:taxon-name-part> <tp:taxon-name-part taxon-name-part-type="variety">tumidula</tp:taxon-name-part></tp:taxon-name><comment>, in Schmidt, A. Schmidt’s Atlas Diatom.-Kunde, Pl. 9, Fig. 33, 1875.</comment></tp:nomenclature-citation><!--PageBreak--></tp:nomenclature-citation-list></tp:nomenclature><tp:treatment-sec sec-type="Synonym"><title>Synonym.</title><p><italic><tp:taxon-name><tp:taxon-name-part taxon-name-part-type="genus">Cymbella</tp:taxon-name-part> <tp:taxon-name-part taxon-name-part-type="species">affinis</tp:taxon-name-part></tp:taxon-name></italic> Kütz. <italic>sensu</italic> Krammer, Diatoms Europe 3: 41, Figs 21:2–21, 22:1–20, 23:1–18, 2002. (Figs <xref ref-type="fig" rid="F3">50–56</xref>).</p><fig id="F3" position="float" orientation="portrait"><label>Figures 43–63.</label><caption><p><italic><tp:taxon-name><tp:taxon-name-part taxon-name-part-type="genus">Cymbella</tp:taxon-name-part> <tp:taxon-name-part taxon-name-part-type="species">tumidula</tp:taxon-name-part></tp:taxon-name></italic> species complex <bold>43</bold> Original illustration provided by Grunow in <xref ref-type="bibr" rid="B18">Schmidt (1875</xref>, Pl. 9, Fig. 33), lectotype, here designated <bold>44–49</bold> <tp:taxon-name><tp:taxon-name-part taxon-name-part-type="genus">Cymbella</tp:taxon-name-part> <tp:taxon-name-part taxon-name-part-type="species">tumidula</tp:taxon-name-part> <tp:taxon-name-part taxon-name-part-type="infraspecific-rank">var.</tp:taxon-name-part> <tp:taxon-name-part taxon-name-part-type="variety">tumidula</tp:taxon-name-part></tp:taxon-name>, specimens from Trieste in preparation BM 18543 <bold>49</bold> Epitype, here designated <bold>50–56</bold> <tp:taxon-name><tp:taxon-name-part taxon-name-part-type="genus">Cymbella</tp:taxon-name-part> <tp:taxon-name-part taxon-name-part-type="species">tumidula</tp:taxon-name-part> <tp:taxon-name-part taxon-name-part-type="infraspecific-rank">var.</tp:taxon-name-part> <tp:taxon-name-part taxon-name-part-type="variety">tumidula</tp:taxon-name-part></tp:taxon-name> [<italic><tp:taxon-name><tp:taxon-name-part taxon-name-part-type="genus">Cymbella</tp:taxon-name-part> <tp:taxon-name-part taxon-name-part-type="species">affinis</tp:taxon-name-part></tp:taxon-name></italic> sensu <xref ref-type="bibr" rid="B7">Krammer (2002)</xref>], specimens from Trieste in preparation 1131G IOK <bold>54</bold> Isolectotype, designated here <bold>57–63</bold> <tp:taxon-name><tp:taxon-name-part taxon-name-part-type="genus">Cymbella</tp:taxon-name-part> <tp:taxon-name-part taxon-name-part-type="species">tumidula</tp:taxon-name-part> <tp:taxon-name-part taxon-name-part-type="infraspecific-rank">var.</tp:taxon-name-part> <tp:taxon-name-part taxon-name-part-type="variety">procera</tp:taxon-name-part></tp:taxon-name> (Krammer) W.Silva, specimens from Serbia in preparation 714 IOK, holotype <bold>57</bold> Lectotype, designated here. Scale bar: 10 µm.</p></caption><graphic xmlns:xlink="http://www.w3.org/1999/xlink" xlink:href="phytokeys-053-001-g003.jpg" position="float" orientation="portrait" xlink:type="simple" id="oo_47590.jpg"/></fig></tp:treatment-sec><tp:treatment-sec sec-type="Lectotype"><title>Lectotype</title><p><bold>(designated here).</bold> Plate 9, Fig. 33 from Schmidt (1875a) (Fig. <xref ref-type="fig" rid="F3">43</xref>).</p></tp:treatment-sec><tp:treatment-sec sec-type="Type locality"><title>Type locality.</title><p>Italy, Trieste, 26.4.1837.</p></tp:treatment-sec><tp:treatment-sec sec-type="Epitype"><title>Epitype</title><p><bold>(designated here).</bold> An individual marked with a red ring on preparation BM 18543 from Hauck No. 72, 26.4.1837, in the Natural History Museum (BM), London, United Kingdom, represented by Fig. <xref ref-type="fig" rid="F3">49</xref>.</p></tp:treatment-sec><tp:treatment-sec sec-type="Isoepitype"><title>Isoepitype</title><p><bold>(designated here).</bold> An individual on preparation 1131G IOK, from Hauck No. 72, 26.4.1837, in the Alfred-Wegener-Institut für Polar- und Meeresforschung (BRM), Bremerhaven, Germany, represented by Fig. <xref ref-type="fig" rid="F3">54</xref>.</p></tp:treatment-sec><tp:treatment-sec sec-type="Epitype locality"><title>Epitype locality.</title><p>Italy, Trieste, 26.4.1837.</p><p>Valves lanceolate, dorsiventral, dorsal and ventral margins convex; subcapitate ends; length 25.4–34.7 µm, breadth 7.8–8.7 µm, L/B ratio 3.4–4.0; axial area linear-lanceolate, straight to arched, central area irregular to rounded; striae 10–15 in 10 µm, becoming 12–19 toward ends, 2–4 isolated pores at end of central striae on ventral side; 26–33 punctae in 10 µm.</p></tp:treatment-sec><tp:treatment-sec sec-type="Remarks"><title>Remarks.</title><p>The lectotypification of <italic><tp:taxon-name><tp:taxon-name-part taxon-name-part-type="genus">Cymbella</tp:taxon-name-part> <tp:taxon-name-part taxon-name-part-type="species">affinis</tp:taxon-name-part></tp:taxon-name></italic> allowed us to consider <italic><tp:taxon-name><tp:taxon-name-part taxon-name-part-type="genus">Cymbella</tp:taxon-name-part> <tp:taxon-name-part taxon-name-part-type="species">affinis</tp:taxon-name-part></tp:taxon-name></italic> and <italic><tp:taxon-name><tp:taxon-name-part taxon-name-part-type="genus">Cymbella</tp:taxon-name-part> <tp:taxon-name-part taxon-name-part-type="species">tumidula</tp:taxon-name-part></tp:taxon-name></italic> [– <italic><tp:taxon-name><tp:taxon-name-part taxon-name-part-type="genus">Cymbella</tp:taxon-name-part> <tp:taxon-name-part taxon-name-part-type="species">affinis</tp:taxon-name-part></tp:taxon-name></italic> sensu Krammer], lectotypified and epitypified here, as independent species. <italic><tp:taxon-name><tp:taxon-name-part taxon-name-part-type="genus">Cymbella</tp:taxon-name-part> <tp:taxon-name-part taxon-name-part-type="species">tumidula</tp:taxon-name-part></tp:taxon-name></italic> has a more lanceolate outline, subcapitate ends, and a lower degree of dorsiventrality than <italic><tp:taxon-name><tp:taxon-name-part taxon-name-part-type="genus">Cymbella</tp:taxon-name-part> <tp:taxon-name-part taxon-name-part-type="species">affinis</tp:taxon-name-part></tp:taxon-name></italic>. The striae in the middle part of the valve are shorter and unevenly distributed in <italic><tp:taxon-name><tp:taxon-name-part taxon-name-part-type="genus">Cymbella</tp:taxon-name-part> <tp:taxon-name-part taxon-name-part-type="species">tumidula</tp:taxon-name-part></tp:taxon-name></italic>, forming a distinct central area (Figs <xref ref-type="fig" rid="F3">43–63</xref>), in contrast to <italic><tp:taxon-name><tp:taxon-name-part taxon-name-part-type="genus">Cymbella</tp:taxon-name-part> <tp:taxon-name-part taxon-name-part-type="species">affinis</tp:taxon-name-part></tp:taxon-name></italic> where the central area is indistinct and the striae are uniformly distributed. In addition, all specimens of the type material of <italic><tp:taxon-name><tp:taxon-name-part taxon-name-part-type="genus">Cymbella</tp:taxon-name-part> <tp:taxon-name-part taxon-name-part-type="species">affinis</tp:taxon-name-part></tp:taxon-name></italic> have only one stigma, whereas in <italic><tp:taxon-name><tp:taxon-name-part taxon-name-part-type="genus">Cymbella</tp:taxon-name-part> <tp:taxon-name-part taxon-name-part-type="species">tumidula</tp:taxon-name-part></tp:taxon-name></italic> 1–5 stigmata can be observed.</p><p>Specimens from the population of the holotype material of <tp:taxon-name><tp:taxon-name-part taxon-name-part-type="genus">Cymbella</tp:taxon-name-part> <tp:taxon-name-part taxon-name-part-type="species">affinis</tp:taxon-name-part> <tp:taxon-name-part taxon-name-part-type="infraspecific-rank">var.</tp:taxon-name-part> <tp:taxon-name-part taxon-name-part-type="variety">procera</tp:taxon-name-part></tp:taxon-name> were very similar in outline but larger and wider than <tp:taxon-name><tp:taxon-name-part taxon-name-part-type="genus">Cymbella</tp:taxon-name-part> <tp:taxon-name-part taxon-name-part-type="species">tumidula</tp:taxon-name-part> <tp:taxon-name-part taxon-name-part-type="infraspecific-rank">var.</tp:taxon-name-part> <tp:taxon-name-part taxon-name-part-type="variety">tumidula</tp:taxon-name-part></tp:taxon-name>, resulting in higher maximum length/breadth ratios. However, all metric characteristics of <tp:taxon-name><tp:taxon-name-part taxon-name-part-type="genus">Cymbella</tp:taxon-name-part> <tp:taxon-name-part taxon-name-part-type="species">affinis</tp:taxon-name-part> <tp:taxon-name-part taxon-name-part-type="infraspecific-rank">var.</tp:taxon-name-part> <tp:taxon-name-part taxon-name-part-type="variety">procera</tp:taxon-name-part></tp:taxon-name> intergraded with <tp:taxon-name><tp:taxon-name-part taxon-name-part-type="genus">Cymbella</tp:taxon-name-part> <tp:taxon-name-part taxon-name-part-type="species">tumidula</tp:taxon-name-part> <tp:taxon-name-part taxon-name-part-type="infraspecific-rank">var.</tp:taxon-name-part> <tp:taxon-name-part taxon-name-part-type="variety">tumidula</tp:taxon-name-part></tp:taxon-name>, and therefore this taxon was transferred to <tp:taxon-name><tp:taxon-name-part taxon-name-part-type="genus">Cymbella</tp:taxon-name-part> <tp:taxon-name-part taxon-name-part-type="species">tumidula</tp:taxon-name-part> <tp:taxon-name-part taxon-name-part-type="infraspecific-rank">var.</tp:taxon-name-part> <tp:taxon-name-part taxon-name-part-type="variety">procera</tp:taxon-name-part></tp:taxon-name>.</p><p>The characteristics of <italic><tp:taxon-name><tp:taxon-name-part taxon-name-part-type="genus">Cymbella</tp:taxon-name-part> <tp:taxon-name-part taxon-name-part-type="species">affinis</tp:taxon-name-part></tp:taxon-name></italic> sensu <xref ref-type="bibr" rid="B7">Krammer (2002</xref>, p. 41) were similar to the type population of <italic><tp:taxon-name><tp:taxon-name-part taxon-name-part-type="genus">Cymbella</tp:taxon-name-part> <tp:taxon-name-part taxon-name-part-type="species">tumidula</tp:taxon-name-part></tp:taxon-name></italic>, but with a wider range of values. This includes length (17–34 vs. 25.4–34.7 µm, respectively) and breadth (7.5–9.5 vs. 7.8–8.7 µm). <italic><tp:taxon-name><tp:taxon-name-part taxon-name-part-type="genus">Cymbella</tp:taxon-name-part> <tp:taxon-name-part taxon-name-part-type="species">affinis</tp:taxon-name-part></tp:taxon-name></italic> sensu <xref ref-type="bibr" rid="B7">Krammer (2002</xref>, p. 41) also presented narrower range of values of striae in 10 µm (10–13, becoming 13–15 toward ends vs. 10–15 in 10 µm, becoming 12–19 toward ends, respectively) and density of punctae (27–32 vs. 26–33 punctae in 10 µm) than <italic><tp:taxon-name><tp:taxon-name-part taxon-name-part-type="genus">Cymbella</tp:taxon-name-part> <tp:taxon-name-part taxon-name-part-type="species">tumidula</tp:taxon-name-part></tp:taxon-name></italic>.</p></tp:treatment-sec><ref-list><ref id="B18"><mixed-citation xmlns:xlink="http://www.w3.org/1999/xlink" xlink:type="simple"><person-group><name name-style="western"><surname>Schmidt</surname><given-names>A</given-names></name></person-group> (<year>1875</year>) <source>Atlas der Diatomaceenkunde</source>, <series>Series I 3</series>. <publisher-name>O.R. Reisland</publisher-name>, <publisher-loc>Leipzig</publisher-loc>, <fpage>9</fpage>–<lpage>12</lpage>. </mixed-citation></ref><ref id="B7"><mixed-citation xmlns:xlink="http://www.w3.org/1999/xlink" xlink:type="simple"><person-group><name name-style="western"><surname>Krammer</surname><given-names>K</given-names></name></person-group> (<year>2002</year>) <article-title>Diatoms of the European inland waters and comparable habitats. <italic><tp:taxon-name><tp:taxon-name-part taxon-name-part-type="genus">Cymbella</tp:taxon-name-part></tp:taxon-name></italic>.</article-title> In: <person-group><name name-style="western"><surname>Lange-Bertalot</surname><given-names>H</given-names></name></person-group> (<role>Ed</role>) <source>Diatoms of Europe</source> <volume>3</volume>. <publisher-name>A.R.G. Gantner Verlag KG</publisher-name>, <publisher-loc>Ruggel</publisher-loc>, <fpage>1</fpage>–<lpage>584</lpage>. </mixed-citation></ref></ref-list></tp:taxon-treatment>
