# Supplementary material for: Typification and taxonomic status re-evaluation of 15 taxon names within the species complex Cymbella affinis/tumidula/turgidula (Cymbellaceae, Bacillariophyta)
Source: PhytoKeys. 2015 Jul 21;(53):1–25. doi: 10.3897/phytokeys.53.4782 (PMC4547021; doi:10.3897/phytokeys.53.4782)
Supplement: XML Treatment for Cymbella tumidula var. salinarum [file phytokeys.53.4782-treatment8.xml]

<!DOCTYPE tp:taxon-treatment
  PUBLIC "-//TaxonX//DTD Taxonomic Treatment Publishing DTD v0 20100105//EN" "tax-treatment-NSO.dtd">
<tp:taxon-treatment xmlns:tp="http://www.plazi.org/taxpub"><tp:treatment-meta><kwd-group><label>Taxon classification</label><kwd><named-content content-type="kingdom">Plantae</named-content></kwd><kwd><named-content content-type="order">Cymbellales</named-content></kwd><kwd><named-content content-type="family">Cymbellaceae</named-content></kwd></kwd-group><mixed-citation publication-type="journal"><person-group><name><surname>da Silva</surname><given-names>Weliton José</given-names></name><name><surname>Jahn</surname><given-names>Regine</given-names></name><name><surname>Ludwig</surname><given-names>Thelma Alvim Veiga</given-names></name><name><surname>Hinz</surname><given-names>Friedel</given-names></name><name><surname>Menezes</surname><given-names>Mariângela</given-names></name></person-group><article-title>Typification and taxonomic status re-evaluation of 15 taxon names within the species complex <italic><tp:taxon-name><tp:taxon-name-part taxon-name-part-type="genus">Cymbella</tp:taxon-name-part> <tp:taxon-name-part taxon-name-part-type="species">affinis</tp:taxon-name-part></tp:taxon-name></italic>/<italic><tp:taxon-name><tp:taxon-name-part taxon-name-part-type="species">tumidula</tp:taxon-name-part></tp:taxon-name></italic>/<italic><tp:taxon-name><tp:taxon-name-part taxon-name-part-type="species">turgidula</tp:taxon-name-part></tp:taxon-name></italic> (<tp:taxon-name><tp:taxon-name-part taxon-name-part-type="family">Cymbellaceae</tp:taxon-name-part></tp:taxon-name>, <tp:taxon-name><tp:taxon-name-part taxon-name-part-type="phylum">Bacillariophyta</tp:taxon-name-part></tp:taxon-name>)</article-title><source>PhytoKeys</source><day>21</day><month>7</month><year>2015</year><volume>2015</volume><issue>53</issue><fpage>1</fpage><lpage>25</lpage><pub-id pub-id-type="doi">10.3897/phytokeys.53.4782</pub-id></mixed-citation></tp:treatment-meta><tp:nomenclature><tp:taxon-name>
                        <tp:taxon-name-part taxon-name-part-type="genus">Cymbella</tp:taxon-name-part>
                        <tp:taxon-name-part taxon-name-part-type="species">tumidula</tp:taxon-name-part>
                        <tp:taxon-name-part taxon-name-part-type="infraspecific-rank">var.</tp:taxon-name-part>
                        <tp:taxon-name-part taxon-name-part-type="variety">salinarum</tp:taxon-name-part>
                    </tp:taxon-name><tp:taxon-authority>Grunow</tp:taxon-authority><tp:nomenclature-citation-list><tp:nomenclature-citation><tp:taxon-name><tp:taxon-name-part taxon-name-part-type="genus">Cymbella</tp:taxon-name-part> <tp:taxon-name-part taxon-name-part-type="species">tumidula</tp:taxon-name-part> <tp:taxon-name-part taxon-name-part-type="infraspecific-rank">var.</tp:taxon-name-part> <tp:taxon-name-part taxon-name-part-type="variety">salinarum</tp:taxon-name-part></tp:taxon-name><comment> (Grunow) Cleve, Kongl. Svenska Vetensk.-Akad. Handl., ser. 4, 26(2): 171, 1894.</comment></tp:nomenclature-citation></tp:nomenclature-citation-list></tp:nomenclature><tp:treatment-sec sec-type="Basionym"><title>Basionym.</title><p><italic><tp:taxon-name><tp:taxon-name-part taxon-name-part-type="genus">Cymbella</tp:taxon-name-part> <tp:taxon-name-part taxon-name-part-type="species">salinarum</tp:taxon-name-part></tp:taxon-name></italic> Grunow in Schmidt, A. Schmidt’s Atlas Diatom.-Kunde, Pl. 9, fig. 28, 1875.</p></tp:treatment-sec><tp:treatment-sec sec-type="Holotype"><title>Holotype.</title><p>Preparation 1603 in the Grunow Collection in the Naturhistorisches Museum Wien (W).</p></tp:treatment-sec><tp:treatment-sec sec-type="Lectotype"><title>Lectotype</title><p><bold>(designated here).</bold> An individual on preparation 1603, in the Grunow Collection in the Naturhistorisches Museum Wien (W), represented by the illustration in <xref ref-type="bibr" rid="B7">Krammer (2002</xref>, Fig. 25: 13).</p></tp:treatment-sec><tp:treatment-sec sec-type="Type locality"><title>Type locality.</title><p>Salinen von Zaule (Trieste, Italy).</p><p>Valves lanceolate, dorsiventral, dorsal and ventral margins convex; ends subcapitate; length 34.0 µm, breadth 10.7 µm, L/B ratio 3.2; axial area linear-lanceolate, slightly arched, central area rounded; striae 14 in 10 µm, becoming 15 toward ends, 1 isolated pore.</p></tp:treatment-sec><tp:treatment-sec sec-type="Remarks"><title>Remarks.</title><p>This taxon presents morphometric characteristics similar to <tp:taxon-name><tp:taxon-name-part taxon-name-part-type="genus">Cymbella</tp:taxon-name-part> <tp:taxon-name-part taxon-name-part-type="species">tumidula</tp:taxon-name-part> <tp:taxon-name-part taxon-name-part-type="infraspecific-rank">var.</tp:taxon-name-part> <tp:taxon-name-part taxon-name-part-type="variety">tumidula</tp:taxon-name-part></tp:taxon-name>, except it has wider valves. <xref ref-type="bibr" rid="B2">Cleve (1894)</xref> recorded specimens of <tp:taxon-name><tp:taxon-name-part taxon-name-part-type="genus">Cymbella</tp:taxon-name-part> <tp:taxon-name-part taxon-name-part-type="species">tumidula</tp:taxon-name-part> <tp:taxon-name-part taxon-name-part-type="infraspecific-rank">var.</tp:taxon-name-part> <tp:taxon-name-part taxon-name-part-type="variety">salinarum</tp:taxon-name-part></tp:taxon-name> with 27–40 µm length, 8–10 µm breadth, and 11 or 12 striae in 10 µm, and considered that the only difference between this taxon and <tp:taxon-name><tp:taxon-name-part taxon-name-part-type="genus">Cymbella</tp:taxon-name-part> <tp:taxon-name-part taxon-name-part-type="species">tumidula</tp:taxon-name-part> <tp:taxon-name-part taxon-name-part-type="infraspecific-rank">var.</tp:taxon-name-part> <tp:taxon-name-part taxon-name-part-type="variety">tumidula</tp:taxon-name-part></tp:taxon-name> was the shape of the ends. Although in poor condition, in preparation 1603 we did not find differences between the shape of the valvar ends of the variety <italic><tp:taxon-name><tp:taxon-name-part taxon-name-part-type="variety">salinarum</tp:taxon-name-part></tp:taxon-name></italic> and the nominate variety. However, <tp:taxon-name><tp:taxon-name-part taxon-name-part-type="genus">Cymbella</tp:taxon-name-part> <tp:taxon-name-part taxon-name-part-type="species">tumidula</tp:taxon-name-part> <tp:taxon-name-part taxon-name-part-type="infraspecific-rank">var.</tp:taxon-name-part> <tp:taxon-name-part taxon-name-part-type="variety">salinarum</tp:taxon-name-part></tp:taxon-name> has higher breadth values compared to the type population of <tp:taxon-name><tp:taxon-name-part taxon-name-part-type="genus">Cymbella</tp:taxon-name-part> <tp:taxon-name-part taxon-name-part-type="species">tumidula</tp:taxon-name-part> <tp:taxon-name-part taxon-name-part-type="infraspecific-rank">var.</tp:taxon-name-part> <tp:taxon-name-part taxon-name-part-type="variety">tumidula</tp:taxon-name-part></tp:taxon-name>, even in populations of this taxon as recorded by <xref ref-type="bibr" rid="B7">Krammer (2002)</xref> from Falaise where initial and post initial cells were found. Moreover, the occurrence of <tp:taxon-name><tp:taxon-name-part taxon-name-part-type="genus">Cymbella</tp:taxon-name-part> <tp:taxon-name-part taxon-name-part-type="species">tumidula</tp:taxon-name-part> <tp:taxon-name-part taxon-name-part-type="infraspecific-rank">var.</tp:taxon-name-part> <tp:taxon-name-part taxon-name-part-type="variety">salinarum</tp:taxon-name-part></tp:taxon-name> has been restricted to brackish waters.</p><p><xref ref-type="bibr" rid="B7">Krammer (2002</xref>, Fig. 25: 13) provided the illustration of an individual of the type of <italic><tp:taxon-name><tp:taxon-name-part taxon-name-part-type="genus">Cymbella</tp:taxon-name-part> <tp:taxon-name-part taxon-name-part-type="species">salinarum</tp:taxon-name-part></tp:taxon-name></italic>. The individual represented by him (Krammer 2000) was similar to <tp:taxon-name><tp:taxon-name-part taxon-name-part-type="genus">Cymbella</tp:taxon-name-part> <tp:taxon-name-part taxon-name-part-type="species">tumidula</tp:taxon-name-part> <tp:taxon-name-part taxon-name-part-type="infraspecific-rank">var.</tp:taxon-name-part> <tp:taxon-name-part taxon-name-part-type="variety">tumidula</tp:taxon-name-part></tp:taxon-name>. However, it was larger and had only one isolated pore, differing from <italic><tp:taxon-name><tp:taxon-name-part taxon-name-part-type="genus">Cymbella</tp:taxon-name-part> <tp:taxon-name-part taxon-name-part-type="species">tumidula</tp:taxon-name-part></tp:taxon-name></italic>, which has more than two isolated pores (Figs <xref ref-type="fig" rid="F3">50–56</xref>). Thus, in contrast to <xref ref-type="bibr" rid="B7">Krammer (2002)</xref>, who treated <italic><tp:taxon-name><tp:taxon-name-part taxon-name-part-type="genus">Cymbella</tp:taxon-name-part> <tp:taxon-name-part taxon-name-part-type="species">salinarum</tp:taxon-name-part></tp:taxon-name></italic> at the specific level, we consider this taxon at the infraspecific rank as did <xref ref-type="bibr" rid="B2">Cleve (1894)</xref>.</p><!--PageBreak--></tp:treatment-sec><tp:treatment-sec><!--Section generated to contain objects referenced in tp:taxon-treatment.--><fig id="F3" position="float" orientation="portrait"><label>Figures 43–63.</label><caption><p><italic><tp:taxon-name><tp:taxon-name-part taxon-name-part-type="genus">Cymbella</tp:taxon-name-part> <tp:taxon-name-part taxon-name-part-type="species">tumidula</tp:taxon-name-part></tp:taxon-name></italic> species complex <bold>43</bold> Original illustration provided by Grunow in <xref ref-type="bibr" rid="B18">Schmidt (1875</xref>, Pl. 9, Fig. 33), lectotype, here designated <bold>44–49</bold> <tp:taxon-name><tp:taxon-name-part taxon-name-part-type="genus">Cymbella</tp:taxon-name-part> <tp:taxon-name-part taxon-name-part-type="species">tumidula</tp:taxon-name-part> <tp:taxon-name-part taxon-name-part-type="infraspecific-rank">var.</tp:taxon-name-part> <tp:taxon-name-part taxon-name-part-type="variety">tumidula</tp:taxon-name-part></tp:taxon-name>, specimens from Trieste in preparation BM 18543 <bold>49</bold> Epitype, here designated <bold>50–56</bold> <tp:taxon-name><tp:taxon-name-part taxon-name-part-type="genus">Cymbella</tp:taxon-name-part> <tp:taxon-name-part taxon-name-part-type="species">tumidula</tp:taxon-name-part> <tp:taxon-name-part taxon-name-part-type="infraspecific-rank">var.</tp:taxon-name-part> <tp:taxon-name-part taxon-name-part-type="variety">tumidula</tp:taxon-name-part></tp:taxon-name> [<italic><tp:taxon-name><tp:taxon-name-part taxon-name-part-type="genus">Cymbella</tp:taxon-name-part> <tp:taxon-name-part taxon-name-part-type="species">affinis</tp:taxon-name-part></tp:taxon-name></italic> sensu <xref ref-type="bibr" rid="B7">Krammer (2002)</xref>], specimens from Trieste in preparation 1131G IOK <bold>54</bold> Isolectotype, designated here <bold>57–63</bold> <tp:taxon-name><tp:taxon-name-part taxon-name-part-type="genus">Cymbella</tp:taxon-name-part> <tp:taxon-name-part taxon-name-part-type="species">tumidula</tp:taxon-name-part> <tp:taxon-name-part taxon-name-part-type="infraspecific-rank">var.</tp:taxon-name-part> <tp:taxon-name-part taxon-name-part-type="variety">procera</tp:taxon-name-part></tp:taxon-name> (Krammer) W.Silva, specimens from Serbia in preparation 714 IOK, holotype <bold>57</bold> Lectotype, designated here. Scale bar: 10 µm.</p></caption><graphic xmlns:xlink="http://www.w3.org/1999/xlink" xlink:href="phytokeys-053-001-g003.jpg" position="float" orientation="portrait" xlink:type="simple" id="oo_47590.jpg"/></fig></tp:treatment-sec><ref-list><ref id="B7"><mixed-citation xmlns:xlink="http://www.w3.org/1999/xlink" xlink:type="simple"><person-group><name name-style="western"><surname>Krammer</surname><given-names>K</given-names></name></person-group> (<year>2002</year>) <article-title>Diatoms of the European inland waters and comparable habitats. <italic><tp:taxon-name><tp:taxon-name-part taxon-name-part-type="genus">Cymbella</tp:taxon-name-part></tp:taxon-name></italic>.</article-title> In: <person-group><name name-style="western"><surname>Lange-Bertalot</surname><given-names>H</given-names></name></person-group> (<role>Ed</role>) <source>Diatoms of Europe</source> <volume>3</volume>. <publisher-name>A.R.G. Gantner Verlag KG</publisher-name>, <publisher-loc>Ruggel</publisher-loc>, <fpage>1</fpage>–<lpage>584</lpage>. </mixed-citation></ref><ref id="B2"><mixed-citation xmlns:xlink="http://www.w3.org/1999/xlink" xlink:type="simple"><person-group><name name-style="western"><surname>Cleve</surname><given-names>PT</given-names></name></person-group> (<year>1894</year>) <article-title>Synopsis of the Naviculoid Diatoms, Part I.</article-title> <source>Konglische Svenska Vetenskaps-Akademiens Handlingar</source>, <series>ser. 4</series> <volume>26</volume>(<issue>2</issue>): <fpage>1</fpage>–<lpage>216</lpage>. </mixed-citation></ref><ref id="B18"><mixed-citation xmlns:xlink="http://www.w3.org/1999/xlink" xlink:type="simple"><person-group><name name-style="western"><surname>Schmidt</surname><given-names>A</given-names></name></person-group> (<year>1875</year>) <source>Atlas der Diatomaceenkunde</source>, <series>Series I 3</series>. <publisher-name>O.R. Reisland</publisher-name>, <publisher-loc>Leipzig</publisher-loc>, <fpage>9</fpage>–<lpage>12</lpage>. </mixed-citation></ref></ref-list></tp:taxon-treatment>
