# Supplementary material for: Typification and taxonomic status re-evaluation of 15 taxon names within the species complex Cymbella affinis/tumidula/turgidula (Cymbellaceae, Bacillariophyta)
Source: PhytoKeys. 2015 Jul 21;(53):1–25. doi: 10.3897/phytokeys.53.4782 (PMC4547021; doi:10.3897/phytokeys.53.4782)
Supplement: XML Treatment for Cymbella turgidula [file phytokeys.53.4782-treatment9.xml]

<!DOCTYPE tp:taxon-treatment
  PUBLIC "-//TaxonX//DTD Taxonomic Treatment Publishing DTD v0 20100105//EN" "tax-treatment-NSO.dtd">
<tp:taxon-treatment xmlns:tp="http://www.plazi.org/taxpub"><tp:treatment-meta><kwd-group><label>Taxon classification</label><kwd><named-content content-type="kingdom">Plantae</named-content></kwd><kwd><named-content content-type="order">Cymbellales</named-content></kwd><kwd><named-content content-type="family">Cymbellaceae</named-content></kwd></kwd-group><mixed-citation publication-type="journal"><person-group><name><surname>da Silva</surname><given-names>Weliton José</given-names></name><name><surname>Jahn</surname><given-names>Regine</given-names></name><name><surname>Ludwig</surname><given-names>Thelma Alvim Veiga</given-names></name><name><surname>Hinz</surname><given-names>Friedel</given-names></name><name><surname>Menezes</surname><given-names>Mariângela</given-names></name></person-group><article-title>Typification and taxonomic status re-evaluation of 15 taxon names within the species complex <italic><tp:taxon-name><tp:taxon-name-part taxon-name-part-type="genus">Cymbella</tp:taxon-name-part> <tp:taxon-name-part taxon-name-part-type="species">affinis</tp:taxon-name-part></tp:taxon-name></italic>/<italic><tp:taxon-name><tp:taxon-name-part taxon-name-part-type="species">tumidula</tp:taxon-name-part></tp:taxon-name></italic>/<italic><tp:taxon-name><tp:taxon-name-part taxon-name-part-type="species">turgidula</tp:taxon-name-part></tp:taxon-name></italic> (<tp:taxon-name><tp:taxon-name-part taxon-name-part-type="family">Cymbellaceae</tp:taxon-name-part></tp:taxon-name>, <tp:taxon-name><tp:taxon-name-part taxon-name-part-type="phylum">Bacillariophyta</tp:taxon-name-part></tp:taxon-name>)</article-title><source>PhytoKeys</source><day>21</day><month>7</month><year>2015</year><volume>2015</volume><issue>53</issue><fpage>1</fpage><lpage>25</lpage><pub-id pub-id-type="doi">10.3897/phytokeys.53.4782</pub-id></mixed-citation></tp:treatment-meta><tp:nomenclature><tp:taxon-name>
                        <tp:taxon-name-part taxon-name-part-type="genus">Cymbella</tp:taxon-name-part>
                        <tp:taxon-name-part taxon-name-part-type="species">turgidula</tp:taxon-name-part>
                    </tp:taxon-name><tp:taxon-authority>Grunow</tp:taxon-authority><tp:nomenclature-citation-list><tp:nomenclature-citation><tp:taxon-name><tp:taxon-name-part taxon-name-part-type="genus">Cymbella</tp:taxon-name-part> <tp:taxon-name-part taxon-name-part-type="species">turgidula</tp:taxon-name-part></tp:taxon-name><comment> Grunow, in Schmidt, A. Schmidt’s Atlas Diatom.-Kunde, Pl. 9, Figs 23–26, 1875.</comment></tp:nomenclature-citation></tp:nomenclature-citation-list></tp:nomenclature><tp:treatment-sec sec-type="Lectotype"><title>Lectotype.</title><p>Plate 9, Fig. 23 in <xref ref-type="bibr" rid="B18">Schmidt (1875)</xref>, designated by <xref ref-type="bibr" rid="B22">Tuji (2007)</xref>.</p></tp:treatment-sec><tp:treatment-sec sec-type="Type locality"><title>Type locality.</title><p>Puerto Rico and Kahyenmathay.</p></tp:treatment-sec><tp:treatment-sec sec-type="Epitype"><title>Epitype.</title><p>An individual on slide 1504 in the Grunow Collection in the Naturhistorisches Museum Wien (W), designated by <xref ref-type="bibr" rid="B22">Tuji (2007</xref>, Fig. 15).</p></tp:treatment-sec><tp:treatment-sec sec-type="Epitype locality"><title>Epitype locality.</title><p>Puerto Rico.</p><p>Valves lanceolate, dorsiventral, dorsal margins broadly convex and ventral margin convex; ends barely protracted, narrowly rounded, or subcapitate; length 36.5–45.0 µm, breadth 10.8–13.3 µm, L/B ratio 3.2–3.4; axial area linear, arched, central area indistinct to rounded; striae 9–12 in 10 µm, becoming 11–17 toward ends, 1–3 isolated pores; 21–24 punctae in 10 µm.</p></tp:treatment-sec><ref-list><ref id="B18"><mixed-citation xmlns:xlink="http://www.w3.org/1999/xlink" xlink:type="simple"><person-group><name name-style="western"><surname>Schmidt</surname><given-names>A</given-names></name></person-group> (<year>1875</year>) <source>Atlas der Diatomaceenkunde</source>, <series>Series I 3</series>. <publisher-name>O.R. Reisland</publisher-name>, <publisher-loc>Leipzig</publisher-loc>, <fpage>9</fpage>–<lpage>12</lpage>. </mixed-citation></ref><ref id="B22"><mixed-citation xmlns:xlink="http://www.w3.org/1999/xlink" xlink:type="simple"><person-group><name name-style="western"><surname>Tuji</surname><given-names>A</given-names></name></person-group> (<year>2007</year>) <article-title>Type examination and typification of <italic><tp:taxon-name><tp:taxon-name-part taxon-name-part-type="genus">Cymbella</tp:taxon-name-part> <tp:taxon-name-part taxon-name-part-type="species">affinis</tp:taxon-name-part></tp:taxon-name></italic> Kütz., <italic><tp:taxon-name><tp:taxon-name-part taxon-name-part-type="genus">C.</tp:taxon-name-part> <tp:taxon-name-part taxon-name-part-type="species">turgidula</tp:taxon-name-part></tp:taxon-name></italic> Grunow and <italic><tp:taxon-name><tp:taxon-name-part taxon-name-part-type="genus">C.</tp:taxon-name-part> <tp:taxon-name-part taxon-name-part-type="species">uenoi</tp:taxon-name-part></tp:taxon-name></italic> Skvortsov.</article-title> <source>Diatom</source> <volume>23</volume>: <fpage>49</fpage>–<lpage>54</lpage>. <ext-link ext-link-type="uri" xlink:href="https://www.jstage.jst.go.jp/article/diatom1985/23/0/23_49/_pdf" xlink:type="simple">https://www.jstage.jst.go.jp/article/diatom1985/23/0/23_49/_pdf</ext-link> </mixed-citation></ref></ref-list></tp:taxon-treatment>
