# Supplementary material for: Typification and taxonomic status re-evaluation of 15 taxon names within the species complex Cymbella affinis/tumidula/turgidula (Cymbellaceae, Bacillariophyta)
Source: PhytoKeys. 2015 Jul 21;(53):1–25. doi: 10.3897/phytokeys.53.4782 (PMC4547021; doi:10.3897/phytokeys.53.4782)
Supplement: XML Treatment for Cymbella tropica [file phytokeys.53.4782-treatment10.xml]

<!DOCTYPE tp:taxon-treatment
  PUBLIC "-//TaxonX//DTD Taxonomic Treatment Publishing DTD v0 20100105//EN" "tax-treatment-NSO.dtd">
<tp:taxon-treatment xmlns:tp="http://www.plazi.org/taxpub"><tp:treatment-meta><kwd-group><label>Taxon classification</label><kwd><named-content content-type="kingdom">Plantae</named-content></kwd><kwd><named-content content-type="order">Cymbellales</named-content></kwd><kwd><named-content content-type="family">Cymbellaceae</named-content></kwd></kwd-group><mixed-citation publication-type="journal"><person-group><name><surname>da Silva</surname><given-names>Weliton José</given-names></name><name><surname>Jahn</surname><given-names>Regine</given-names></name><name><surname>Ludwig</surname><given-names>Thelma Alvim Veiga</given-names></name><name><surname>Hinz</surname><given-names>Friedel</given-names></name><name><surname>Menezes</surname><given-names>Mariângela</given-names></name></person-group><article-title>Typification and taxonomic status re-evaluation of 15 taxon names within the species complex <italic><tp:taxon-name><tp:taxon-name-part taxon-name-part-type="genus">Cymbella</tp:taxon-name-part> <tp:taxon-name-part taxon-name-part-type="species">affinis</tp:taxon-name-part></tp:taxon-name></italic>/<italic><tp:taxon-name><tp:taxon-name-part taxon-name-part-type="species">tumidula</tp:taxon-name-part></tp:taxon-name></italic>/<italic><tp:taxon-name><tp:taxon-name-part taxon-name-part-type="species">turgidula</tp:taxon-name-part></tp:taxon-name></italic> (<tp:taxon-name><tp:taxon-name-part taxon-name-part-type="family">Cymbellaceae</tp:taxon-name-part></tp:taxon-name>, <tp:taxon-name><tp:taxon-name-part taxon-name-part-type="phylum">Bacillariophyta</tp:taxon-name-part></tp:taxon-name>)</article-title><source>PhytoKeys</source><day>21</day><month>7</month><year>2015</year><volume>2015</volume><issue>53</issue><fpage>1</fpage><lpage>25</lpage><pub-id pub-id-type="doi">10.3897/phytokeys.53.4782</pub-id></mixed-citation></tp:treatment-meta><tp:nomenclature><tp:taxon-name>
                        <tp:taxon-name-part taxon-name-part-type="genus">Cymbella</tp:taxon-name-part>
                        <tp:taxon-name-part taxon-name-part-type="species">tropica</tp:taxon-name-part>
                    </tp:taxon-name><tp:taxon-authority>Krammer</tp:taxon-authority><xref ref-type="fig" rid="F4">Figs 64–70</xref><tp:nomenclature-citation-list><tp:nomenclature-citation><tp:taxon-name><tp:taxon-name-part taxon-name-part-type="genus">Cymbella</tp:taxon-name-part> <tp:taxon-name-part taxon-name-part-type="species">tropica</tp:taxon-name-part></tp:taxon-name><comment> Krammer, Diatoms Europe 3: 61, Figs 44:1–10, 49: 12, 13, 2002.</comment></tp:nomenclature-citation></tp:nomenclature-citation-list></tp:nomenclature><tp:treatment-sec sec-type="Holotype"><title>Holotype.</title><p>Preparation 1015D IOK, in the Alfred-Wegener-Institut für Polar- und Meeresforschung (BRM), Bremerhaven, Germany.</p></tp:treatment-sec><tp:treatment-sec sec-type="Lectotype"><title>Lectotype</title><p><bold>(designated here).</bold> An individual on preparation 1015D IOK, in the Alfred-Wegener-Institut für Polar- und Meeresforschung (BRM), Bremerhaven, Germany, represented by Fig. <xref ref-type="fig" rid="F4">64</xref>.</p><fig id="F4" position="float" orientation="portrait"><label>Figures 64–70.</label><caption><p><italic><tp:taxon-name><tp:taxon-name-part taxon-name-part-type="genus">Cymbella</tp:taxon-name-part> <tp:taxon-name-part taxon-name-part-type="species">tropica</tp:taxon-name-part></tp:taxon-name></italic> Krammer from Venezuela in preparation 1015D IOK, holotype <bold>64</bold> Lectotype, designated here. Scale bar: 10 µm.</p></caption><graphic xmlns:xlink="http://www.w3.org/1999/xlink" xlink:href="phytokeys-053-001-g004.jpg" position="float" orientation="portrait" xlink:type="simple" id="oo_47591.jpg"/></fig></tp:treatment-sec><tp:treatment-sec sec-type="Type locality"><title>Type locality.</title><p>Venezuela, Rio Manizanes, coll. Rumrich, 4.4.1990.</p><p>Valves lanceolate, dorsiventral, dorsal and ventral margins convex; ends barely protracted, rounded, or subcapitate, slightly deflected to ventral margin; length 34.5–42.7 µm, breadth 10.0–12.0 µm, L/B ratio 3.1–4.0; axial area linear, arched, central area indistinct to slightly rounded; striae 9–12 in 10 µm, becoming 11–12 toward ends, 1 isolated pore; 21–24 punctae in 10 µm.</p></tp:treatment-sec><tp:treatment-sec sec-type="Remarks"><title>Remarks.</title><p><xref ref-type="bibr" rid="B7">Krammer (2002)</xref> described <italic><tp:taxon-name><tp:taxon-name-part taxon-name-part-type="genus">Cymbella</tp:taxon-name-part> <tp:taxon-name-part taxon-name-part-type="species">tropica</tp:taxon-name-part></tp:taxon-name></italic> and recorded differences in the size, length/breadth ratio, and the presence of only one stigma as consistent diagnostic differences between this species and <italic><tp:taxon-name><tp:taxon-name-part taxon-name-part-type="genus">Cymbella</tp:taxon-name-part> <tp:taxon-name-part taxon-name-part-type="species">turgidula</tp:taxon-name-part></tp:taxon-name></italic>. <xref ref-type="bibr" rid="B22">Tuji (2007)</xref> recorded the occurrence of specimens of <italic><tp:taxon-name><tp:taxon-name-part taxon-name-part-type="genus">Cymbella</tp:taxon-name-part> <tp:taxon-name-part taxon-name-part-type="species">turgidula</tp:taxon-name-part></tp:taxon-name></italic> with 1–3 isolated pores, which was also observed by <xref ref-type="bibr" rid="B7">Krammer (2002)</xref> in his material. We observed a continuum between the metric characteristics of <italic><tp:taxon-name><tp:taxon-name-part taxon-name-part-type="genus">Cymbella</tp:taxon-name-part> <tp:taxon-name-part taxon-name-part-type="species">tropica</tp:taxon-name-part></tp:taxon-name></italic> and <italic><tp:taxon-name><tp:taxon-name-part taxon-name-part-type="genus">Cymbella</tp:taxon-name-part> <tp:taxon-name-part taxon-name-part-type="species">turgidula</tp:taxon-name-part></tp:taxon-name></italic>, even in those characters that were considered by <xref ref-type="bibr" rid="B7">Krammer (2002)</xref> as differentiating. However, the outline was more lanceolate, the ends more protracted and slightly deflected to the ventral side, and the degree of dorsiventrality was lower in <italic><tp:taxon-name><tp:taxon-name-part taxon-name-part-type="genus">Cymbella</tp:taxon-name-part> <tp:taxon-name-part taxon-name-part-type="species">tropica</tp:taxon-name-part></tp:taxon-name></italic> compared to <italic><tp:taxon-name><tp:taxon-name-part taxon-name-part-type="genus">Cymbella</tp:taxon-name-part> <tp:taxon-name-part taxon-name-part-type="species">turgidula</tp:taxon-name-part></tp:taxon-name></italic>.</p><!--PageBreak--></tp:treatment-sec><ref-list><ref id="B7"><mixed-citation xmlns:xlink="http://www.w3.org/1999/xlink" xlink:type="simple"><person-group><name name-style="western"><surname>Krammer</surname><given-names>K</given-names></name></person-group> (<year>2002</year>) <article-title>Diatoms of the European inland waters and comparable habitats. <italic><tp:taxon-name><tp:taxon-name-part taxon-name-part-type="genus">Cymbella</tp:taxon-name-part></tp:taxon-name></italic>.</article-title> In: <person-group><name name-style="western"><surname>Lange-Bertalot</surname><given-names>H</given-names></name></person-group> (<role>Ed</role>) <source>Diatoms of Europe</source> <volume>3</volume>. <publisher-name>A.R.G. Gantner Verlag KG</publisher-name>, <publisher-loc>Ruggel</publisher-loc>, <fpage>1</fpage>–<lpage>584</lpage>. </mixed-citation></ref><ref id="B22"><mixed-citation xmlns:xlink="http://www.w3.org/1999/xlink" xlink:type="simple"><person-group><name name-style="western"><surname>Tuji</surname><given-names>A</given-names></name></person-group> (<year>2007</year>) <article-title>Type examination and typification of <italic><tp:taxon-name><tp:taxon-name-part taxon-name-part-type="genus">Cymbella</tp:taxon-name-part> <tp:taxon-name-part taxon-name-part-type="species">affinis</tp:taxon-name-part></tp:taxon-name></italic> Kütz., <italic><tp:taxon-name><tp:taxon-name-part taxon-name-part-type="genus">C.</tp:taxon-name-part> <tp:taxon-name-part taxon-name-part-type="species">turgidula</tp:taxon-name-part></tp:taxon-name></italic> Grunow and <italic><tp:taxon-name><tp:taxon-name-part taxon-name-part-type="genus">C.</tp:taxon-name-part> <tp:taxon-name-part taxon-name-part-type="species">uenoi</tp:taxon-name-part></tp:taxon-name></italic> Skvortsov.</article-title> <source>Diatom</source> <volume>23</volume>: <fpage>49</fpage>–<lpage>54</lpage>. <ext-link ext-link-type="uri" xlink:href="https://www.jstage.jst.go.jp/article/diatom1985/23/0/23_49/_pdf" xlink:type="simple">https://www.jstage.jst.go.jp/article/diatom1985/23/0/23_49/_pdf</ext-link> </mixed-citation></ref></ref-list></tp:taxon-treatment>
