# Supplementary material for: Typification and taxonomic status re-evaluation of 15 taxon names within the species complex Cymbella affinis/tumidula/turgidula (Cymbellaceae, Bacillariophyta)
Source: PhytoKeys. 2015 Jul 21;(53):1–25. doi: 10.3897/phytokeys.53.4782 (PMC4547021; doi:10.3897/phytokeys.53.4782)
Supplement: XML Treatment for Cymbella subturgidula [file phytokeys.53.4782-treatment11.xml]

<!DOCTYPE tp:taxon-treatment
  PUBLIC "-//TaxonX//DTD Taxonomic Treatment Publishing DTD v0 20100105//EN" "tax-treatment-NSO.dtd">
<tp:taxon-treatment xmlns:tp="http://www.plazi.org/taxpub"><tp:treatment-meta><kwd-group><label>Taxon classification</label><kwd><named-content content-type="kingdom">Plantae</named-content></kwd><kwd><named-content content-type="order">Cymbellales</named-content></kwd><kwd><named-content content-type="family">Cymbellaceae</named-content></kwd></kwd-group><mixed-citation publication-type="journal"><person-group><name><surname>da Silva</surname><given-names>Weliton José</given-names></name><name><surname>Jahn</surname><given-names>Regine</given-names></name><name><surname>Ludwig</surname><given-names>Thelma Alvim Veiga</given-names></name><name><surname>Hinz</surname><given-names>Friedel</given-names></name><name><surname>Menezes</surname><given-names>Mariângela</given-names></name></person-group><article-title>Typification and taxonomic status re-evaluation of 15 taxon names within the species complex <italic><tp:taxon-name><tp:taxon-name-part taxon-name-part-type="genus">Cymbella</tp:taxon-name-part> <tp:taxon-name-part taxon-name-part-type="species">affinis</tp:taxon-name-part></tp:taxon-name></italic>/<italic><tp:taxon-name><tp:taxon-name-part taxon-name-part-type="species">tumidula</tp:taxon-name-part></tp:taxon-name></italic>/<italic><tp:taxon-name><tp:taxon-name-part taxon-name-part-type="species">turgidula</tp:taxon-name-part></tp:taxon-name></italic> (<tp:taxon-name><tp:taxon-name-part taxon-name-part-type="family">Cymbellaceae</tp:taxon-name-part></tp:taxon-name>, <tp:taxon-name><tp:taxon-name-part taxon-name-part-type="phylum">Bacillariophyta</tp:taxon-name-part></tp:taxon-name>)</article-title><source>PhytoKeys</source><day>21</day><month>7</month><year>2015</year><volume>2015</volume><issue>53</issue><fpage>1</fpage><lpage>25</lpage><pub-id pub-id-type="doi">10.3897/phytokeys.53.4782</pub-id></mixed-citation></tp:treatment-meta><tp:nomenclature><tp:taxon-name>
                        <tp:taxon-name-part taxon-name-part-type="genus">Cymbella</tp:taxon-name-part>
                        <tp:taxon-name-part taxon-name-part-type="species">subturgidula</tp:taxon-name-part>
                    </tp:taxon-name><tp:taxon-authority>Krammer</tp:taxon-authority><xref ref-type="fig" rid="F5">Figs 71–84</xref><xref ref-type="fig" rid="F6">, 85–89</xref><xref ref-type="fig" rid="F7">, 90–97</xref><!--PageBreak--><tp:nomenclature-citation-list><tp:nomenclature-citation><tp:taxon-name><tp:taxon-name-part taxon-name-part-type="genus">Cymbella</tp:taxon-name-part> <tp:taxon-name-part taxon-name-part-type="species">subturgidula</tp:taxon-name-part></tp:taxon-name><comment> Krammer, Diatoms Europe 3: 166, Figs 44: 19–21, 2002.</comment></tp:nomenclature-citation></tp:nomenclature-citation-list></tp:nomenclature><tp:treatment-sec sec-type="Synonyms"><title>Synonyms.</title><p>= <tp:taxon-name><tp:taxon-name-part taxon-name-part-type="genus">Cymbella</tp:taxon-name-part> <tp:taxon-name-part taxon-name-part-type="species">turgidula</tp:taxon-name-part> <tp:taxon-name-part taxon-name-part-type="infraspecific-rank">var.</tp:taxon-name-part> <tp:taxon-name-part taxon-name-part-type="variety">nipponica</tp:taxon-name-part></tp:taxon-name> Skvortzov, Philipp. J. Sci. 61: 283, Figs 2:8, 4:4, 1936. (Figs <xref ref-type="fig" rid="F5">78</xref>–<xref ref-type="fig" rid="F7">97</xref>)</p><p>– <italic><tp:taxon-name><tp:taxon-name-part taxon-name-part-type="genus">Cymbella</tp:taxon-name-part> <tp:taxon-name-part taxon-name-part-type="species">uenoi</tp:taxon-name-part></tp:taxon-name></italic> Skvortsov in Skvortsov &amp; Noda, Sci. Rep. Niigata Univ., ser. D (Biol.) 8: 19, Pl. 3, Fig. 3, 1971. (nom. inval.)</p><p>= <italic><tp:taxon-name><tp:taxon-name-part taxon-name-part-type="genus">Cymbella</tp:taxon-name-part> <tp:taxon-name-part taxon-name-part-type="species">rheophila</tp:taxon-name-part></tp:taxon-name></italic> Ohtsuka in Ohtsuka &amp; Tuji, Phycol. Res. 50: 245, Figs 7, 8, 2002.</p><p>= <italic><tp:taxon-name><tp:taxon-name-part taxon-name-part-type="genus">Cymbella</tp:taxon-name-part> <tp:taxon-name-part taxon-name-part-type="species">uenoi</tp:taxon-name-part></tp:taxon-name></italic> Skvortsov <italic>ex</italic> Tuji, Diatom 23: 50, Figs 20–25, 2007.</p><p>= <tp:taxon-name><tp:taxon-name-part taxon-name-part-type="genus">Cymbella</tp:taxon-name-part> <tp:taxon-name-part taxon-name-part-type="species">uenoi</tp:taxon-name-part> <tp:taxon-name-part taxon-name-part-type="infraspecific-rank">f.</tp:taxon-name-part> <tp:taxon-name-part taxon-name-part-type="form">nipponica</tp:taxon-name-part></tp:taxon-name> (Skvortsov) Tuji, Diatom 23: 54, Fig. 26, 2007.</p></tp:treatment-sec><tp:treatment-sec sec-type="Holotype"><title>Holotype.</title><p>Preparation 1046E IOK [not “1046c IOK”], in the Alfred-Wegener-Institut für Polar- und Meeresforschung (BRM), Bremerhaven, Germany.</p></tp:treatment-sec><tp:treatment-sec sec-type="Lectotype"><title>Lectotype</title><p><bold>(designated here).</bold> An individual on preparation 1046e IOK, in the Alfred-Wegener-Institut für Polar- und Meeresforschung (BRM), Bremerhaven, Germany, represented by Fig. <xref ref-type="fig" rid="F5">73</xref>.</p><fig id="F5" position="float" orientation="portrait"><label>Figures 71–84.</label><caption><p><italic><tp:taxon-name><tp:taxon-name-part taxon-name-part-type="genus">Cymbella</tp:taxon-name-part> <tp:taxon-name-part taxon-name-part-type="species">subturgidula</tp:taxon-name-part></tp:taxon-name></italic> Krammer <bold>71–77</bold> Specimens from Korea in preparation 1046E IOK, holotype <bold>73</bold> Lectotype, designated here <bold>78–80</bold> Specimens from Japan in preparation R 214.928 <bold>78</bold>Isolectotype, designated here, of <tp:taxon-name><tp:taxon-name-part taxon-name-part-type="genus">Cymbella</tp:taxon-name-part> <tp:taxon-name-part taxon-name-part-type="species">turgidula</tp:taxon-name-part> <tp:taxon-name-part taxon-name-part-type="infraspecific-rank">var.</tp:taxon-name-part> <tp:taxon-name-part taxon-name-part-type="variety">nipponica</tp:taxon-name-part></tp:taxon-name> Skvortsov [≡ <italic><tp:taxon-name><tp:taxon-name-part taxon-name-part-type="genus">Cymbella</tp:taxon-name-part> <tp:taxon-name-part taxon-name-part-type="species">rheophila</tp:taxon-name-part></tp:taxon-name></italic> Ohtsuka], heterotypic synonym of <italic><tp:taxon-name><tp:taxon-name-part taxon-name-part-type="genus">Cymbella</tp:taxon-name-part> <tp:taxon-name-part taxon-name-part-type="species">subturgidula</tp:taxon-name-part></tp:taxon-name></italic> <bold>81</bold> Specimen from Japan in preparation R 214.930 <bold>82–84</bold> Specimens from Japan in preparation R 214.932. Scale bar: 10 µm.</p></caption><graphic xmlns:xlink="http://www.w3.org/1999/xlink" xlink:href="phytokeys-053-001-g005.jpg" position="float" orientation="portrait" xlink:type="simple" id="oo_47592.jpg"/></fig></tp:treatment-sec><tp:treatment-sec sec-type="Type locality"><title>Type locality.</title><p>Korea, Ulchin County, Kyungsang Pukdo, Kwangchun River.</p><p>Valvae slightly lanceolate to lanceolate, dorsiventral, dorsal margin broadly convex and ventral margin straight to convex; ends barely protracted, subrostrate to broadly subcapitate; length 26.3–41.0 µm, breadth 9.0–13.5 µm, L/B ratio 2.3–3.6; axial area linear to linear-lanceolate, arched, central area indistinct to slightly rounded; striae 9–13 in 10 µm, becoming 12–15 toward ends, 1–3 isolated pores; 21–26 punctae in 10 µm. In SEM, the striae showed lineolate punctae externally and internally, the striae are composed by an alveolus internally, surrounded by thick costae; the isolated pores are rounded externally; internally, the alveoli of the isolated pores are irregularly obovate and connected to intercostae, the margins with tooth-like structures (brocca); one apical pore field (APF) not divided by the external terminal fissure of the raphe can be observed on each pole of the valvae; the terminal nodule extends to the dorsal side, <!--PageBreak-->under the APF and has a short branch that penetrates the APF apically; the helictoglossae lie under the terminal nodule and are deflected to the dorsal side.</p></tp:treatment-sec><tp:treatment-sec sec-type="Remarks"><title>Remarks.</title><p><xref ref-type="bibr" rid="B7">Krammer (2002)</xref> described <italic><tp:taxon-name><tp:taxon-name-part taxon-name-part-type="genus">Cymbella</tp:taxon-name-part> <tp:taxon-name-part taxon-name-part-type="species">subturgidula</tp:taxon-name-part></tp:taxon-name></italic> based on preparation 1046c, which he designated as the holotype. This preparation was sought in the Alfred-Wegener-Institut für Polar- und Meeresforschung (BRM), where the entire Krammer Collection was transferred. However, preparation 1046c IOK is from Argentina in South America, and not from the holotype designated from Korea. In the protologue of <italic><tp:taxon-name><tp:taxon-name-part taxon-name-part-type="genus">Cymbella</tp:taxon-name-part> <tp:taxon-name-part taxon-name-part-type="species">subturgidula</tp:taxon-name-part></tp:taxon-name></italic>, <xref ref-type="bibr" rid="B7">Krammer (2002</xref>, p. 278 and 279) illustrated three specimens from preparation 1046E IOK, from Korea. Thus, the existence of slide 1046c IOK from Argentina, which is incongruent with the type locality, and the existence of slide 1046E which was used by Krammer to illustrate <italic><tp:taxon-name><tp:taxon-name-part taxon-name-part-type="genus">Cymbella</tp:taxon-name-part> <tp:taxon-name-part taxon-name-part-type="species">subturgidula</tp:taxon-name-part></tp:taxon-name></italic>, led us to consider the indication of preparation 1046c IOK as a typographical error.</p><p><italic><tp:taxon-name><tp:taxon-name-part taxon-name-part-type="genus">Cymbella</tp:taxon-name-part> <tp:taxon-name-part taxon-name-part-type="species">subturgidula</tp:taxon-name-part></tp:taxon-name></italic> and <italic><tp:taxon-name><tp:taxon-name-part taxon-name-part-type="genus">Cymbella</tp:taxon-name-part> <tp:taxon-name-part taxon-name-part-type="species">turgidula</tp:taxon-name-part></tp:taxon-name></italic> are closely related species. However, <italic><tp:taxon-name><tp:taxon-name-part taxon-name-part-type="genus">Cymbella</tp:taxon-name-part> <tp:taxon-name-part taxon-name-part-type="species">turgidula</tp:taxon-name-part></tp:taxon-name></italic> is more lanceolate and has a higher degree of dorsiventrality than <italic><tp:taxon-name><tp:taxon-name-part taxon-name-part-type="genus">Cymbella</tp:taxon-name-part> <tp:taxon-name-part taxon-name-part-type="species">subturgidula</tp:taxon-name-part></tp:taxon-name></italic>. Moreover, <italic><tp:taxon-name><tp:taxon-name-part taxon-name-part-type="genus">Cymbella</tp:taxon-name-part> <tp:taxon-name-part taxon-name-part-type="species">turgidula</tp:taxon-name-part></tp:taxon-name></italic> is slightly broader than <italic><tp:taxon-name><tp:taxon-name-part taxon-name-part-type="genus">Cymbella</tp:taxon-name-part> <tp:taxon-name-part taxon-name-part-type="species">subturgidula</tp:taxon-name-part></tp:taxon-name></italic>, with a more prominent ventral side of the valve. The ends in the two species are different, being subrostrate-rounded in <italic><tp:taxon-name><tp:taxon-name-part taxon-name-part-type="genus">Cymbella</tp:taxon-name-part> <tp:taxon-name-part taxon-name-part-type="species">turgidula</tp:taxon-name-part></tp:taxon-name></italic> and slightly subrostrate-truncate in <italic><tp:taxon-name><tp:taxon-name-part taxon-name-part-type="genus">Cymbella</tp:taxon-name-part> <tp:taxon-name-part taxon-name-part-type="species">subturgidula</tp:taxon-name-part></tp:taxon-name></italic>. The central area is more distinct in <italic><tp:taxon-name><tp:taxon-name-part taxon-name-part-type="genus">Cymbella</tp:taxon-name-part> <tp:taxon-name-part taxon-name-part-type="species">turgidula</tp:taxon-name-part></tp:taxon-name></italic> than <italic><tp:taxon-name><tp:taxon-name-part taxon-name-part-type="genus">Cymbella</tp:taxon-name-part> <tp:taxon-name-part taxon-name-part-type="species">subturgidula</tp:taxon-name-part></tp:taxon-name></italic>. Although the number of punctae in 10 µm is the same in both species, the striae in <italic><tp:taxon-name><tp:taxon-name-part taxon-name-part-type="genus">Cymbella</tp:taxon-name-part> <tp:taxon-name-part taxon-name-part-type="species">subturgidula</tp:taxon-name-part></tp:taxon-name></italic> seem to be more coarsely punctuated than in <italic><tp:taxon-name><tp:taxon-name-part taxon-name-part-type="genus">Cymbella</tp:taxon-name-part> <tp:taxon-name-part taxon-name-part-type="species">turgidula</tp:taxon-name-part></tp:taxon-name></italic>.</p><!--PageBreak--><p><tp:taxon-name><tp:taxon-name-part taxon-name-part-type="genus">Cymbella</tp:taxon-name-part> <tp:taxon-name-part taxon-name-part-type="species">turgidula</tp:taxon-name-part> <tp:taxon-name-part taxon-name-part-type="infraspecific-rank">var.</tp:taxon-name-part> <tp:taxon-name-part taxon-name-part-type="variety">nipponica</tp:taxon-name-part></tp:taxon-name> was described by <xref ref-type="bibr" rid="B20">Skvortzow (1936)</xref>. He considered that this taxon differed from the nominate variety due to the elongated valve, slightly undulate ventral margin, and broad rostrate ends. <xref ref-type="bibr" rid="B16">Ohtsuka and Tuji (2002)</xref> proposed that maintaining this taxon as a variety of <italic><tp:taxon-name><tp:taxon-name-part taxon-name-part-type="genus">Cymbella</tp:taxon-name-part> <tp:taxon-name-part taxon-name-part-type="species">turgidula</tp:taxon-name-part></tp:taxon-name></italic> was not appropriate. They based their arguments on the co-occurrence of the nominate variety and the variety <italic><tp:taxon-name><tp:taxon-name-part taxon-name-part-type="variety">nipponica</tp:taxon-name-part></tp:taxon-name></italic>. Therefore, they proposed the name <italic><tp:taxon-name><tp:taxon-name-part taxon-name-part-type="genus">Cymbella</tp:taxon-name-part> <tp:taxon-name-part taxon-name-part-type="species">rheophila</tp:taxon-name-part></tp:taxon-name></italic> T.Ohtsuka for this taxon at the specific rank.</p><p>Skvortsov and Noda (1971) described <italic><tp:taxon-name><tp:taxon-name-part taxon-name-part-type="genus">Cymbella</tp:taxon-name-part> <tp:taxon-name-part taxon-name-part-type="species">uenoi</tp:taxon-name-part></tp:taxon-name></italic> Skvortsov, but did not indicate any type. According to Article 40.1 of the ICN, names of new genera or taxa of lower ranks published after 1958 are valid only when the type is indicated (<xref ref-type="bibr" rid="B14">McNeill et al. 2012</xref>), and therefore <italic><tp:taxon-name><tp:taxon-name-part taxon-name-part-type="genus">Cymbella</tp:taxon-name-part> <tp:taxon-name-part taxon-name-part-type="species">uenoi</tp:taxon-name-part></tp:taxon-name></italic> is invalid. <xref ref-type="bibr" rid="B22">Tuji (2007)</xref>, however, indicated a type for <italic><tp:taxon-name><tp:taxon-name-part taxon-name-part-type="genus">Cymbella</tp:taxon-name-part> <tp:taxon-name-part taxon-name-part-type="species">uenoi</tp:taxon-name-part></tp:taxon-name></italic>, fulfilling the conditions required by the ICN. Therefore, the author of the name becomes <italic><tp:taxon-name><tp:taxon-name-part taxon-name-part-type="genus">Cymbella</tp:taxon-name-part> <tp:taxon-name-part taxon-name-part-type="species">uenoi</tp:taxon-name-part></tp:taxon-name></italic> Skvortsov <italic>ex</italic> Tuji. <xref ref-type="bibr" rid="B22">Tuji (2007)</xref> also transferred <tp:taxon-name><tp:taxon-name-part taxon-name-part-type="genus">Cymbella</tp:taxon-name-part> <tp:taxon-name-part taxon-name-part-type="species">turgidula</tp:taxon-name-part> <tp:taxon-name-part taxon-name-part-type="infraspecific-rank">var.</tp:taxon-name-part> <tp:taxon-name-part taxon-name-part-type="variety">nipponica</tp:taxon-name-part></tp:taxon-name> [≡ <italic><tp:taxon-name><tp:taxon-name-part taxon-name-part-type="genus">Cymbella</tp:taxon-name-part> <tp:taxon-name-part taxon-name-part-type="species">rheophila</tp:taxon-name-part></tp:taxon-name></italic>] to that species, resulting in the name <tp:taxon-name><tp:taxon-name-part taxon-name-part-type="genus">Cymbella</tp:taxon-name-part> <tp:taxon-name-part taxon-name-part-type="species">uenoi</tp:taxon-name-part> <tp:taxon-name-part taxon-name-part-type="infraspecific-rank">f.</tp:taxon-name-part> <tp:taxon-name-part taxon-name-part-type="form">nipponica</tp:taxon-name-part></tp:taxon-name>, considering erroneously that the name <italic><tp:taxon-name><tp:taxon-name-part taxon-name-part-type="genus">Cymbella</tp:taxon-name-part> <tp:taxon-name-part taxon-name-part-type="species">uenoi</tp:taxon-name-part></tp:taxon-name></italic> had priority under the name <italic><tp:taxon-name><tp:taxon-name-part taxon-name-part-type="genus">Cymbella</tp:taxon-name-part> <tp:taxon-name-part taxon-name-part-type="species">rheophila</tp:taxon-name-part></tp:taxon-name></italic>.</p><!--PageBreak--><p><xref ref-type="bibr" rid="B22">Tuji (2007</xref>, p. 54) suggested the conspecificity of <italic><tp:taxon-name><tp:taxon-name-part taxon-name-part-type="genus">Cymbella</tp:taxon-name-part> <tp:taxon-name-part taxon-name-part-type="species">subturgidula</tp:taxon-name-part></tp:taxon-name></italic> and <italic><tp:taxon-name><tp:taxon-name-part taxon-name-part-type="genus">Cymbella</tp:taxon-name-part> <tp:taxon-name-part taxon-name-part-type="species">uenoi</tp:taxon-name-part></tp:taxon-name></italic>. The observations of the type material of <italic><tp:taxon-name><tp:taxon-name-part taxon-name-part-type="genus">Cymbella</tp:taxon-name-part> <tp:taxon-name-part taxon-name-part-type="species">uenoi</tp:taxon-name-part></tp:taxon-name></italic> provided by <xref ref-type="bibr" rid="B22">Tuji (2007)</xref> and <tp:taxon-name><tp:taxon-name-part taxon-name-part-type="genus">Cymbella</tp:taxon-name-part> <tp:taxon-name-part taxon-name-part-type="species">uenoi</tp:taxon-name-part> <tp:taxon-name-part taxon-name-part-type="infraspecific-rank">f.</tp:taxon-name-part> <tp:taxon-name-part taxon-name-part-type="form">nipponica</tp:taxon-name-part></tp:taxon-name> [≡ <italic><tp:taxon-name><tp:taxon-name-part taxon-name-part-type="genus">Cymbella</tp:taxon-name-part> <tp:taxon-name-part taxon-name-part-type="species">rheophila</tp:taxon-name-part></tp:taxon-name></italic>], compared with the type material of <italic><tp:taxon-name><tp:taxon-name-part taxon-name-part-type="genus">Cymbella</tp:taxon-name-part> <tp:taxon-name-part taxon-name-part-type="species">subturgidula</tp:taxon-name-part></tp:taxon-name></italic> (i.e. morphometric characteristics), led us to agree with <xref ref-type="bibr" rid="B22">Tuji (2007)</xref>. Since <italic><tp:taxon-name><tp:taxon-name-part taxon-name-part-type="genus">Cymbella</tp:taxon-name-part> <tp:taxon-name-part taxon-name-part-type="species">uenoi</tp:taxon-name-part></tp:taxon-name></italic> was validated only in 2007, the valid names of this species are either <italic><tp:taxon-name><tp:taxon-name-part taxon-name-part-type="genus">Cymbella</tp:taxon-name-part> <tp:taxon-name-part taxon-name-part-type="species">rheophila</tp:taxon-name-part></tp:taxon-name></italic> or <italic><tp:taxon-name><tp:taxon-name-part taxon-name-part-type="genus">Cymbella</tp:taxon-name-part> <tp:taxon-name-part taxon-name-part-type="species">subturgidula</tp:taxon-name-part></tp:taxon-name></italic>, both published in 2002, and not <italic><tp:taxon-name><tp:taxon-name-part taxon-name-part-type="genus">Cymbella</tp:taxon-name-part> <tp:taxon-name-part taxon-name-part-type="species">uenoi</tp:taxon-name-part></tp:taxon-name></italic> as stated by <xref ref-type="bibr" rid="B22">Tuji (2007)</xref>. <italic><tp:taxon-name><tp:taxon-name-part taxon-name-part-type="genus">Cymbella</tp:taxon-name-part> <tp:taxon-name-part taxon-name-part-type="species">subturgidula</tp:taxon-name-part></tp:taxon-name></italic> was described in The Diatoms of Europe, volume 3, published by Kram<!--PageBreak-->mer on 28 January 2002 (Koeltz Scientific Books, pers. comm.), while <italic><tp:taxon-name><tp:taxon-name-part taxon-name-part-type="genus">Cymbella</tp:taxon-name-part> <tp:taxon-name-part taxon-name-part-type="species">rheophila</tp:taxon-name-part></tp:taxon-name></italic> was not published before 29 July 2002, the date of acceptance of the paper. Therefore, the epithet <italic><tp:taxon-name><tp:taxon-name-part taxon-name-part-type="species">subturgidula</tp:taxon-name-part></tp:taxon-name></italic> has priority over the epithet <italic><tp:taxon-name><tp:taxon-name-part taxon-name-part-type="species">rheophila</tp:taxon-name-part></tp:taxon-name></italic>.</p><p>The re-analysis of the type material of <italic><tp:taxon-name><tp:taxon-name-part taxon-name-part-type="genus">Cymbella</tp:taxon-name-part> <tp:taxon-name-part taxon-name-part-type="species">subturgidula</tp:taxon-name-part></tp:taxon-name></italic> allows us to broaden the metric data of this species compared to its original description. We observed a wider range of values for length (30.3–37.4 vs. 36–37 µm), breadth (9.0–12.8 vs. 10.0–11.0 µm), striae (9–11 vs. 10–11 in 10 µm) and punctae (21–24 vs. 24 in 10 µm) compared to <xref ref-type="bibr" rid="B7">Krammer’s (2002)</xref> description. Metric characteristics of the original material of <tp:taxon-name><tp:taxon-name-part taxon-name-part-type="genus">Cymbella</tp:taxon-name-part> <tp:taxon-name-part taxon-name-part-type="species">turgidula</tp:taxon-name-part> <tp:taxon-name-part taxon-name-part-type="infraspecific-rank">var.</tp:taxon-name-part> <tp:taxon-name-part taxon-name-part-type="variety">nipponica</tp:taxon-name-part></tp:taxon-name> [≡ <italic><tp:taxon-name><tp:taxon-name-part taxon-name-part-type="genus">Cymbella</tp:taxon-name-part> <tp:taxon-name-part taxon-name-part-type="species">reophila</tp:taxon-name-part></tp:taxon-name></italic>; ≡<tp:taxon-name><tp:taxon-name-part taxon-name-part-type="genus">Cymbella</tp:taxon-name-part> <tp:taxon-name-part taxon-name-part-type="species">uenoi</tp:taxon-name-part> <tp:taxon-name-part taxon-name-part-type="infraspecific-rank">f.</tp:taxon-name-part> <tp:taxon-name-part taxon-name-part-type="form">nipponica</tp:taxon-name-part></tp:taxon-name>, isolectotype designated here (Fig. <xref ref-type="fig" rid="F5">78</xref>)] and <italic><tp:taxon-name><tp:taxon-name-part taxon-name-part-type="genus">Cymbella</tp:taxon-name-part> <tp:taxon-name-part taxon-name-part-type="species">uenoi</tp:taxon-name-part></tp:taxon-name></italic> (Table <xref ref-type="table" rid="T1">1</xref>) also agree with the characteristics of the type population of <italic><tp:taxon-name><tp:taxon-name-part taxon-name-part-type="genus">Cymbella</tp:taxon-name-part> <tp:taxon-name-part taxon-name-part-type="species">subturgidula</tp:taxon-name-part></tp:taxon-name></italic> (<xref ref-type="bibr" rid="B19">Skvortzov and Noda 1971</xref>, <xref ref-type="bibr" rid="B16">Ohtsuka and Tuji 2002</xref>, <xref ref-type="bibr" rid="B22">Tuji 2007</xref>).</p><p><xref ref-type="bibr" rid="B7">Krammer (2002)</xref> described two isolated pores in <italic><tp:taxon-name><tp:taxon-name-part taxon-name-part-type="genus">Cymbella</tp:taxon-name-part> <tp:taxon-name-part taxon-name-part-type="species">subturgidula</tp:taxon-name-part></tp:taxon-name></italic>. Similarly, <xref ref-type="bibr" rid="B16">Ohtsuka and Tuji (2002)</xref> and <xref ref-type="bibr" rid="B22">Tuji (2007)</xref> observed two isolated pores in the material of <tp:taxon-name><tp:taxon-name-part taxon-name-part-type="genus">Cymbella</tp:taxon-name-part> <tp:taxon-name-part taxon-name-part-type="species">turgidula</tp:taxon-name-part> <tp:taxon-name-part taxon-name-part-type="infraspecific-rank">var.</tp:taxon-name-part> <tp:taxon-name-part taxon-name-part-type="variety">nipponica</tp:taxon-name-part></tp:taxon-name> [≡ <italic><tp:taxon-name><tp:taxon-name-part taxon-name-part-type="genus">Cymbella</tp:taxon-name-part> <tp:taxon-name-part taxon-name-part-type="species">rheophila</tp:taxon-name-part></tp:taxon-name></italic>; ≡ <tp:taxon-name><tp:taxon-name-part taxon-name-part-type="genus">Cymbella</tp:taxon-name-part> <tp:taxon-name-part taxon-name-part-type="species">uenoi</tp:taxon-name-part> <tp:taxon-name-part taxon-name-part-type="infraspecific-rank">f.</tp:taxon-name-part> <tp:taxon-name-part taxon-name-part-type="form">nipponica</tp:taxon-name-part></tp:taxon-name>] and <italic><tp:taxon-name><tp:taxon-name-part taxon-name-part-type="genus">Cymbella</tp:taxon-name-part> <tp:taxon-name-part taxon-name-part-type="species">uenoi</tp:taxon-name-part></tp:taxon-name></italic>. However, in the original sample of the lectotype of <tp:taxon-name><tp:taxon-name-part taxon-name-part-type="genus">Cymbella</tp:taxon-name-part> <tp:taxon-name-part taxon-name-part-type="species">turgidula</tp:taxon-name-part> <tp:taxon-name-part taxon-name-part-type="infraspecific-rank">var.</tp:taxon-name-part> <tp:taxon-name-part taxon-name-part-type="variety">nipponica</tp:taxon-name-part></tp:taxon-name> we found some specimens with only one isolated pore (Fig. <xref ref-type="fig" rid="F6">88</xref>), and in recent material collected in Lake Biwa we found up to three isolated pores (Fig. <xref ref-type="fig" rid="F7">90</xref>).</p><fig id="F6" position="float" orientation="portrait"><label>Figures 85–89.</label><caption><p><italic><tp:taxon-name><tp:taxon-name-part taxon-name-part-type="genus">Cymbella</tp:taxon-name-part> <tp:taxon-name-part taxon-name-part-type="species">subturgidula</tp:taxon-name-part></tp:taxon-name></italic> Krammer from Japan, in the original material of <tp:taxon-name><tp:taxon-name-part taxon-name-part-type="genus">Cymbella</tp:taxon-name-part> <tp:taxon-name-part taxon-name-part-type="species">tumidula</tp:taxon-name-part> <tp:taxon-name-part taxon-name-part-type="infraspecific-rank">var.</tp:taxon-name-part> <tp:taxon-name-part taxon-name-part-type="variety">nipponica</tp:taxon-name-part></tp:taxon-name> Skvortsov [≡ <italic><tp:taxon-name><tp:taxon-name-part taxon-name-part-type="genus">Cymbella</tp:taxon-name-part> <tp:taxon-name-part taxon-name-part-type="species">rheophila</tp:taxon-name-part></tp:taxon-name></italic> Ohtsuka], in sample 0983 <bold>85, 87</bold> External valvar view <bold>86, 88, 89</bold> Internal valvar view.</p></caption><graphic xmlns:xlink="http://www.w3.org/1999/xlink" xlink:href="phytokeys-053-001-g006.jpg" position="float" orientation="portrait" xlink:type="simple" id="oo_47593.jpg"/></fig><fig id="F7" position="float" orientation="portrait"><label>Figures 90–97.</label><caption><p><italic><tp:taxon-name><tp:taxon-name-part taxon-name-part-type="genus">Cymbella</tp:taxon-name-part> <tp:taxon-name-part taxon-name-part-type="species">subturgidula</tp:taxon-name-part></tp:taxon-name></italic> Krammer from Japan in sample 1093 <bold>90, 91, 93, 97</bold> External valvar view <bold>92, 94, 95, 96</bold> Internal valvar view.</p></caption><graphic xmlns:xlink="http://www.w3.org/1999/xlink" xlink:href="phytokeys-053-001-g007.jpg" position="float" orientation="portrait" xlink:type="simple" id="oo_47594.jpg"/></fig></tp:treatment-sec><tp:treatment-sec><!--Section generated to contain objects referenced in tp:taxon-treatment.--><table-wrap id="T1" position="float" orientation="portrait"><label>Table 1.</label><caption><p>Metric features of the material of the complex <italic><tp:taxon-name><tp:taxon-name-part taxon-name-part-type="genus">Cymbella</tp:taxon-name-part> <tp:taxon-name-part taxon-name-part-type="species">affinis</tp:taxon-name-part></tp:taxon-name></italic>/<italic><tp:taxon-name><tp:taxon-name-part taxon-name-part-type="species">tumidula</tp:taxon-name-part></tp:taxon-name></italic>/<italic><tp:taxon-name><tp:taxon-name-part taxon-name-part-type="species">turgidula</tp:taxon-name-part></tp:taxon-name></italic> analyzed in this study (<italic>n</italic>= 29–34 individuals).</p></caption><table id="TID0ESKBG" rules="all"><tbody><tr><th rowspan="1" colspan="1">Taxon (published name)</th><th rowspan="1" colspan="1">Current name</th><th rowspan="1" colspan="1">Material</th><th rowspan="1" colspan="1">Length (µm)</th><th rowspan="1" colspan="1">Breadth (µm)</th><th rowspan="1" colspan="1">L/B ratio</th><th rowspan="1" colspan="1">Striae in middle part (in 10 µm)</th><th rowspan="1" colspan="1">Striae close to the ends (in 10 µm)</th><th rowspan="1" colspan="1">Puncta (in 10 µm)</th><th rowspan="1" colspan="1">Stigmata</th></tr><tr><td rowspan="1" colspan="1"><italic><tp:taxon-name><tp:taxon-name-part taxon-name-part-type="genus">Cymbella</tp:taxon-name-part> <tp:taxon-name-part taxon-name-part-type="species">affinis</tp:taxon-name-part></tp:taxon-name></italic> Kütz. sensu <xref ref-type="bibr" rid="B7">Krammer (2002)</xref></td><td rowspan="1" colspan="1"><tp:taxon-name><tp:taxon-name-part taxon-name-part-type="genus">Cymbella</tp:taxon-name-part> <tp:taxon-name-part taxon-name-part-type="species">tumidula</tp:taxon-name-part> <tp:taxon-name-part taxon-name-part-type="authority">Grunow</tp:taxon-name-part> <tp:taxon-name-part taxon-name-part-type="infraspecific-rank">var.</tp:taxon-name-part> <tp:taxon-name-part taxon-name-part-type="variety">tumidula</tp:taxon-name-part></tp:taxon-name></td><td rowspan="1" colspan="1">Preparation 1198F IOK in BRM, from France, Normandy, Falaise, coll. Brébisson, in BRM (Figs <xref ref-type="fig" rid="F3">50–56</xref>)</td><td rowspan="1" colspan="1">25.4–29.8</td><td rowspan="1" colspan="1">7.8–8.7</td><td rowspan="1" colspan="1">3.4–3.9</td><td rowspan="1" colspan="1">10–15</td><td rowspan="1" colspan="1">12–19</td><td rowspan="1" colspan="1">26–33</td><td rowspan="1" colspan="1">2–3</td></tr><tr><td rowspan="1" colspan="1"><italic><tp:taxon-name><tp:taxon-name-part taxon-name-part-type="genus">Cymbella</tp:taxon-name-part> <tp:taxon-name-part taxon-name-part-type="species">affinis</tp:taxon-name-part></tp:taxon-name></italic> <xref ref-type="bibr" rid="B10">Kützing (1844)</xref></td><td rowspan="1" colspan="1"><tp:taxon-name><tp:taxon-name-part taxon-name-part-type="genus">Cymbella</tp:taxon-name-part> <tp:taxon-name-part taxon-name-part-type="species">affinis</tp:taxon-name-part> <tp:taxon-name-part taxon-name-part-type="authority">Kützing</tp:taxon-name-part> <tp:taxon-name-part taxon-name-part-type="infraspecific-rank">var.</tp:taxon-name-part> <tp:taxon-name-part taxon-name-part-type="variety">affinis</tp:taxon-name-part></tp:taxon-name></td><td rowspan="1" colspan="1">Lectotype designated by <xref ref-type="bibr" rid="B22">Tuji (2007)</xref>, preparation BM 18530, from France, Falaise, coll. Brébisson, in BM (Figs <xref ref-type="fig" rid="F1">1–7</xref>)</td><td rowspan="1" colspan="1">22.5–26.7</td><td rowspan="1" colspan="1">7.0–8.5</td><td rowspan="1" colspan="1">2.9–3.4</td><td rowspan="1" colspan="1">9–12</td><td rowspan="1" colspan="1">11–18</td><td rowspan="1" colspan="1">19–27</td><td rowspan="1" colspan="1">1</td></tr><tr><td rowspan="1" colspan="1"><tp:taxon-name><tp:taxon-name-part taxon-name-part-type="genus">Cymbella</tp:taxon-name-part> <tp:taxon-name-part taxon-name-part-type="species">affinis</tp:taxon-name-part> <tp:taxon-name-part taxon-name-part-type="infraspecific-rank">var.</tp:taxon-name-part> <tp:taxon-name-part taxon-name-part-type="variety">procera</tp:taxon-name-part></tp:taxon-name> <xref ref-type="bibr" rid="B7">Krammer (2002)</xref></td><td rowspan="1" colspan="1"><tp:taxon-name><tp:taxon-name-part taxon-name-part-type="genus">Cymbella</tp:taxon-name-part> <tp:taxon-name-part taxon-name-part-type="species">tumidula</tp:taxon-name-part> <tp:taxon-name-part taxon-name-part-type="infraspecific-rank">var.</tp:taxon-name-part> <tp:taxon-name-part taxon-name-part-type="variety">procera</tp:taxon-name-part></tp:taxon-name> (Krammer) W.Silva, comb. nov.</td><td rowspan="1" colspan="1">Holotype, preparation 714 IOK, from Serbia, Rogatica, 1976, in BRM (Figs <xref ref-type="fig" rid="F3">57–63</xref>)</td><td rowspan="1" colspan="1">27.0–40.3</td><td rowspan="1" colspan="1">9.0–10.2</td><td rowspan="1" colspan="1">2.9–4.2</td><td rowspan="1" colspan="1">9–13</td><td rowspan="1" colspan="1">13–18</td><td rowspan="1" colspan="1">25–31</td><td rowspan="1" colspan="1">2–5</td></tr><tr><td rowspan="1" colspan="1"><tp:taxon-name><tp:taxon-name-part taxon-name-part-type="genus">Cymbella</tp:taxon-name-part> <tp:taxon-name-part taxon-name-part-type="species">excisa</tp:taxon-name-part> <tp:taxon-name-part taxon-name-part-type="infraspecific-rank">var.</tp:taxon-name-part> <tp:taxon-name-part taxon-name-part-type="variety">procera</tp:taxon-name-part></tp:taxon-name> <xref ref-type="bibr" rid="B7">Krammer (2002)</xref></td><td rowspan="1" colspan="1"><tp:taxon-name><tp:taxon-name-part taxon-name-part-type="genus">Cymbella</tp:taxon-name-part> <tp:taxon-name-part taxon-name-part-type="species">affinis</tp:taxon-name-part> <tp:taxon-name-part taxon-name-part-type="infraspecific-rank">var.</tp:taxon-name-part> <tp:taxon-name-part taxon-name-part-type="variety">neoprocera</tp:taxon-name-part></tp:taxon-name> W.Silva, comb. nov. et nom. nov.</td><td rowspan="1" colspan="1">Holotype, preparation 212A IOK, from West Germany, Eifel, Totenmaar, 22.2.1974, in BRM (Figs <xref ref-type="fig" rid="F1">22–28</xref>)</td><td rowspan="1" colspan="1">21.5–41.0</td><td rowspan="1" colspan="1">8.0–11.0</td><td rowspan="1" colspan="1">2.7–4.0</td><td rowspan="1" colspan="1">9–13</td><td rowspan="1" colspan="1">11–14</td><td rowspan="1" colspan="1">22–27</td><td rowspan="1" colspan="1">1</td></tr><tr><td rowspan="1" colspan="1"><italic><tp:taxon-name><tp:taxon-name-part taxon-name-part-type="genus">Cymbella</tp:taxon-name-part> <tp:taxon-name-part taxon-name-part-type="species">excisa</tp:taxon-name-part></tp:taxon-name></italic> <xref ref-type="bibr" rid="B10">Kützing (1844)</xref></td><td rowspan="1" colspan="1"><tp:taxon-name><tp:taxon-name-part taxon-name-part-type="genus">Cymbella</tp:taxon-name-part> <tp:taxon-name-part taxon-name-part-type="species">affinis</tp:taxon-name-part> <tp:taxon-name-part taxon-name-part-type="infraspecific-rank">var.</tp:taxon-name-part> <tp:taxon-name-part taxon-name-part-type="variety">excisa</tp:taxon-name-part></tp:taxon-name> (Kütz.) Grunow</td><td rowspan="1" colspan="1">Isolectotype, preparation 1131G IOK, Hauck No. 72 from Italy, 26.3.1837, in BRM (Figs <xref ref-type="fig" rid="F1">15–21</xref>)</td><td rowspan="1" colspan="1">23.1–28.5</td><td rowspan="1" colspan="1">7.0–9.5</td><td rowspan="1" colspan="1">2.7–3.9</td><td rowspan="1" colspan="1">9–12</td><td rowspan="1" colspan="1">11–17</td><td rowspan="1" colspan="1">24–26</td><td rowspan="1" colspan="1">1</td></tr><tr><td rowspan="1" colspan="1"><tp:taxon-name><tp:taxon-name-part taxon-name-part-type="genus">Cymbella</tp:taxon-name-part> <tp:taxon-name-part taxon-name-part-type="species">excisa</tp:taxon-name-part> <tp:taxon-name-part taxon-name-part-type="infraspecific-rank">var.</tp:taxon-name-part> <tp:taxon-name-part taxon-name-part-type="variety">angusta</tp:taxon-name-part></tp:taxon-name> <xref ref-type="bibr" rid="B7">Krammer (2002)</xref></td><td rowspan="1" colspan="1"><tp:taxon-name><tp:taxon-name-part taxon-name-part-type="genus">Cymbella</tp:taxon-name-part> <tp:taxon-name-part taxon-name-part-type="species">affinis</tp:taxon-name-part> <tp:taxon-name-part taxon-name-part-type="infraspecific-rank">var.</tp:taxon-name-part> <tp:taxon-name-part taxon-name-part-type="variety">angusta</tp:taxon-name-part></tp:taxon-name> (Krammer) W.Silva, comb. nov.</td><td rowspan="1" colspan="1">Holotype, preparation 752 IOK, from Croatia, Lake Gavanovac, 18.5.1976, in BRM (Figs <xref ref-type="fig" rid="F2">29–35</xref>)</td><td rowspan="1" colspan="1">20.5–35.0</td><td rowspan="1" colspan="1">6.0–8.5</td><td rowspan="1" colspan="1">3.2–4.6</td><td rowspan="1" colspan="1">9–15</td><td rowspan="1" colspan="1">11–18</td><td rowspan="1" colspan="1">19–29</td><td rowspan="1" colspan="1">1</td></tr><tr><td rowspan="1" colspan="1"><italic><tp:taxon-name><tp:taxon-name-part taxon-name-part-type="genus">Cymbella</tp:taxon-name-part> <tp:taxon-name-part taxon-name-part-type="species">excisa</tp:taxon-name-part></tp:taxon-name></italic> <xref ref-type="bibr" rid="B10">Kützing (1844)</xref></td><td rowspan="1" colspan="1"><tp:taxon-name><tp:taxon-name-part taxon-name-part-type="genus">Cymbella</tp:taxon-name-part> <tp:taxon-name-part taxon-name-part-type="species">affinis</tp:taxon-name-part> <tp:taxon-name-part taxon-name-part-type="infraspecific-rank">var.</tp:taxon-name-part> <tp:taxon-name-part taxon-name-part-type="variety">excisa</tp:taxon-name-part></tp:taxon-name> (Kütz.) Grunow</td><td rowspan="1" colspan="1">Lectotype (designated here), preparation BM 18543, from Hauk No. 72 from Italy, 26.3.1837, in BM (Figs <xref ref-type="fig" rid="F1">8–14</xref>)</td><td rowspan="1" colspan="1">21.5–26.5</td><td rowspan="1" colspan="1">7.0–8.7</td><td rowspan="1" colspan="1">2.6–3.5</td><td rowspan="1" colspan="1">9–13</td><td rowspan="1" colspan="1">11–16</td><td rowspan="1" colspan="1">21–25</td><td rowspan="1" colspan="1">1</td></tr><tr><td rowspan="1" colspan="1"><tp:taxon-name><tp:taxon-name-part taxon-name-part-type="genus">Cymbella</tp:taxon-name-part> <tp:taxon-name-part taxon-name-part-type="species">excisa</tp:taxon-name-part> <tp:taxon-name-part taxon-name-part-type="infraspecific-rank">var.</tp:taxon-name-part> <tp:taxon-name-part taxon-name-part-type="variety">subcapitata</tp:taxon-name-part></tp:taxon-name> <xref ref-type="bibr" rid="B7">Krammer (2002)</xref></td><td rowspan="1" colspan="1"><tp:taxon-name><tp:taxon-name-part taxon-name-part-type="genus">Cymbella</tp:taxon-name-part> <tp:taxon-name-part taxon-name-part-type="species">affinis</tp:taxon-name-part> <tp:taxon-name-part taxon-name-part-type="infraspecific-rank">var.</tp:taxon-name-part> <tp:taxon-name-part taxon-name-part-type="variety">subcapitata</tp:taxon-name-part></tp:taxon-name> (Krammer) W.Silva, comb. nov.</td><td rowspan="1" colspan="1">Holotype, preparation 717A IOK, from Hungary, Balaton, 6.77, in BRM (Figs <xref ref-type="fig" rid="F2">36–42</xref>)</td><td rowspan="1" colspan="1">21.0–31.7</td><td rowspan="1" colspan="1">7.4–9.0</td><td rowspan="1" colspan="1">2.7–4.0</td><td rowspan="1" colspan="1">8–12</td><td rowspan="1" colspan="1">9–15</td><td rowspan="1" colspan="1">26–31</td><td rowspan="1" colspan="1">1</td></tr><tr><td rowspan="1" colspan="1"><italic><tp:taxon-name><tp:taxon-name-part taxon-name-part-type="genus">Cymbella</tp:taxon-name-part> <tp:taxon-name-part taxon-name-part-type="species">subturgidula</tp:taxon-name-part></tp:taxon-name></italic> <xref ref-type="bibr" rid="B7">Krammer (2002)</xref></td><td rowspan="1" colspan="1"><italic><tp:taxon-name><tp:taxon-name-part taxon-name-part-type="genus">Cymbella</tp:taxon-name-part> <tp:taxon-name-part taxon-name-part-type="species">subturgidula</tp:taxon-name-part></tp:taxon-name></italic> Krammer</td><td rowspan="1" colspan="1">Lectotype, preparation 1046E IOK, from Korea, Ulchin County, Kyungsang Pukdo, Kwangchun River, in BRM (Figs <xref ref-type="fig" rid="F5">71–77</xref>)</td><td rowspan="1" colspan="1">30.3–37.4</td><td rowspan="1" colspan="1">9.0–12.8</td><td rowspan="1" colspan="1">2.6–3.5</td><td rowspan="1" colspan="1">9–11</td><td rowspan="1" colspan="1">12–15</td><td rowspan="1" colspan="1">21–24</td><td rowspan="1" colspan="1">2</td></tr><tr><td rowspan="1" colspan="1"><italic><tp:taxon-name><tp:taxon-name-part taxon-name-part-type="genus">Cymbella</tp:taxon-name-part> <tp:taxon-name-part taxon-name-part-type="species">tropica</tp:taxon-name-part></tp:taxon-name></italic> <xref ref-type="bibr" rid="B7">Krammer (2002)</xref></td><td rowspan="1" colspan="1"><italic><tp:taxon-name><tp:taxon-name-part taxon-name-part-type="genus">Cymbella</tp:taxon-name-part> <tp:taxon-name-part taxon-name-part-type="species">tropica</tp:taxon-name-part></tp:taxon-name></italic> Krammer</td><td rowspan="1" colspan="1">Holotype, preparation 1015D IOK, from Venezuela, Rio Manizanes, coll. Rumrich 4.4.1990, in BRM (Figs <xref ref-type="fig" rid="F4">64–70</xref>)</td><td rowspan="1" colspan="1">34.5–42.7</td><td rowspan="1" colspan="1">10.0–12.0</td><td rowspan="1" colspan="1">3.1–4.0</td><td rowspan="1" colspan="1">9–12</td><td rowspan="1" colspan="1">11–12</td><td rowspan="1" colspan="1">21–24</td><td rowspan="1" colspan="1">1</td></tr><tr><td rowspan="1" colspan="1"><italic><tp:taxon-name><tp:taxon-name-part taxon-name-part-type="genus">Cymbella</tp:taxon-name-part> <tp:taxon-name-part taxon-name-part-type="species">tumidula</tp:taxon-name-part></tp:taxon-name></italic> Grunow in <xref ref-type="bibr" rid="B18">Schmidt (1875)</xref></td><td rowspan="1" colspan="1"><tp:taxon-name><tp:taxon-name-part taxon-name-part-type="genus">Cymbella</tp:taxon-name-part> <tp:taxon-name-part taxon-name-part-type="species">tumidula</tp:taxon-name-part> <tp:taxon-name-part taxon-name-part-type="authority">Grunow</tp:taxon-name-part> <tp:taxon-name-part taxon-name-part-type="infraspecific-rank">var.</tp:taxon-name-part> <tp:taxon-name-part taxon-name-part-type="variety">tumidula</tp:taxon-name-part></tp:taxon-name></td><td rowspan="1" colspan="1">Lectotype (designated here); Epitype (designated here), preparation BM 18543, from Hauck No. 72, from Italy, 26.3.1837, in BM (Figs <xref ref-type="fig" rid="F3">43–49</xref>)</td><td rowspan="1" colspan="1">26.8–34.7</td><td rowspan="1" colspan="1">7.8–8.7</td><td rowspan="1" colspan="1">3.4–4.0</td><td rowspan="1" colspan="1">10–15</td><td rowspan="1" colspan="1">12–19</td><td rowspan="1" colspan="1">26–33</td><td rowspan="1" colspan="1">2–4</td></tr><tr><td rowspan="1" colspan="1"><italic><tp:taxon-name><tp:taxon-name-part taxon-name-part-type="genus">Cymbella</tp:taxon-name-part> <tp:taxon-name-part taxon-name-part-type="species">salinarum</tp:taxon-name-part></tp:taxon-name></italic> Grunow in <xref ref-type="bibr" rid="B18">Schmidt (1875)</xref></td><td rowspan="1" colspan="1"><tp:taxon-name><tp:taxon-name-part taxon-name-part-type="genus">Cymbella</tp:taxon-name-part> <tp:taxon-name-part taxon-name-part-type="species">tumidula</tp:taxon-name-part> <tp:taxon-name-part taxon-name-part-type="infraspecific-rank">var.</tp:taxon-name-part> <tp:taxon-name-part taxon-name-part-type="variety">salinarum</tp:taxon-name-part></tp:taxon-name> (Grunow) Cleve</td><td rowspan="1" colspan="1">Holotype illustration provided <xref ref-type="bibr" rid="B7">Krammer (2002</xref>, Fig. 25: 13)</td><td rowspan="1" colspan="1">34.0</td><td rowspan="1" colspan="1">10.7</td><td rowspan="1" colspan="1">3.2</td><td rowspan="1" colspan="1">14</td><td rowspan="1" colspan="1">15</td><td rowspan="1" colspan="1">–</td><td rowspan="1" colspan="1">1</td></tr><tr><td rowspan="1" colspan="1"><italic><tp:taxon-name><tp:taxon-name-part taxon-name-part-type="genus">Cymbella</tp:taxon-name-part> <tp:taxon-name-part taxon-name-part-type="species">turgidula</tp:taxon-name-part></tp:taxon-name></italic> Grunow in <xref ref-type="bibr" rid="B18">Schmidt (1875)</xref></td><td rowspan="1" colspan="1"><italic><tp:taxon-name><tp:taxon-name-part taxon-name-part-type="genus">Cymbella</tp:taxon-name-part> <tp:taxon-name-part taxon-name-part-type="species">turgidula</tp:taxon-name-part></tp:taxon-name></italic> Grunow</td><td rowspan="1" colspan="1">Epitype designated by <xref ref-type="bibr" rid="B22">Tuji (2007)</xref>, preparation 1504, from Puerto Rico, in the Grunow Collection, in W</td><td rowspan="1" colspan="1">36.5–45.0</td><td rowspan="1" colspan="1">10.8–13.3</td><td rowspan="1" colspan="1">3.2–3.4</td><td rowspan="1" colspan="1">9–12</td><td rowspan="1" colspan="1">11–17</td><td rowspan="1" colspan="1">21–24</td><td rowspan="1" colspan="1">1–3</td></tr><tr><td rowspan="1" colspan="1"><tp:taxon-name><tp:taxon-name-part taxon-name-part-type="genus">Cymbella</tp:taxon-name-part> <tp:taxon-name-part taxon-name-part-type="species">turgidula</tp:taxon-name-part> <tp:taxon-name-part taxon-name-part-type="infraspecific-rank">var.</tp:taxon-name-part> <tp:taxon-name-part taxon-name-part-type="variety">nipponica</tp:taxon-name-part></tp:taxon-name> Skvortsov (1936) [≡ <italic><tp:taxon-name><tp:taxon-name-part taxon-name-part-type="genus">Cymbella</tp:taxon-name-part> <tp:taxon-name-part taxon-name-part-type="species">rheophila</tp:taxon-name-part></tp:taxon-name></italic> Ohtsuka in <xref ref-type="bibr" rid="B16">Ohtsuka and Tuji (2002)</xref>; ≡ <tp:taxon-name><tp:taxon-name-part taxon-name-part-type="genus">Cymbella</tp:taxon-name-part> <tp:taxon-name-part taxon-name-part-type="species">uenoi</tp:taxon-name-part> <tp:taxon-name-part taxon-name-part-type="infraspecific-rank">f.</tp:taxon-name-part> <tp:taxon-name-part taxon-name-part-type="form">nipponica</tp:taxon-name-part></tp:taxon-name> (Skvortsov) <xref ref-type="bibr" rid="B22">Tuji (2007)</xref>]</td><td rowspan="1" colspan="1"><italic><tp:taxon-name><tp:taxon-name-part taxon-name-part-type="genus">Cymbella</tp:taxon-name-part> <tp:taxon-name-part taxon-name-part-type="species">subturgidula</tp:taxon-name-part></tp:taxon-name></italic> Krammer</td><td rowspan="1" colspan="1">Isolectotype, preparation R 214.928, from sample 0983 from Japan, Lake Biwa, coll. Tamiji Kawamura, 03.11.1915, in R (Figs <xref ref-type="fig" rid="F5">78–80</xref>)</td><td rowspan="1" colspan="1">28.1–39.0</td><td rowspan="1" colspan="1">10.0–13.2</td><td rowspan="1" colspan="1">2.8–3.0</td><td rowspan="1" colspan="1">9–12</td><td rowspan="1" colspan="1">12–15</td><td rowspan="1" colspan="1">21–26</td><td rowspan="1" colspan="1">1–2</td></tr><tr><td rowspan="1" colspan="1"/><td rowspan="1" colspan="1"/><td rowspan="1" colspan="1">Preparations R 214.929 and R 214.930, from sample 1062, from Japan, Yamanoshita Bay in Lake Biwa, Otsu City, Shiga Prefecture, coll. Yasuko Iwao in 23.01.1993, in R (Fig. <xref ref-type="fig" rid="F5">81</xref>)</td><td rowspan="1" colspan="1">27.7–39.2</td><td rowspan="1" colspan="1">10.3–13.1</td><td rowspan="1" colspan="1">2.5–3.6</td><td rowspan="1" colspan="1">9–12</td><td rowspan="1" colspan="1">12–15</td><td rowspan="1" colspan="1">22–26</td><td rowspan="1" colspan="1">1–2</td></tr><tr><td rowspan="1" colspan="1"/><td rowspan="1" colspan="1"/><td rowspan="1" colspan="1">Preparations R 214.931 and R214.932, from from sample 1093, from Japan, cobble in Lake Biwa, at Uchidehama, Otsu City, Shiga Prefecture, coll.Yasuko Iwao, 03.03.1993, in R (Figs <xref ref-type="fig" rid="F5">82–84</xref>)</td><td rowspan="1" colspan="1">26.5–40.1</td><td rowspan="1" colspan="1">11.1–13.5</td><td rowspan="1" colspan="1">2.3–3.4</td><td rowspan="1" colspan="1">9–13</td><td rowspan="1" colspan="1">12–14</td><td rowspan="1" colspan="1">21–24</td><td rowspan="1" colspan="1">2–3</td></tr><tr><td rowspan="1" colspan="1"><italic><tp:taxon-name><tp:taxon-name-part taxon-name-part-type="genus">Cymbella</tp:taxon-name-part> <tp:taxon-name-part taxon-name-part-type="species">uenoi</tp:taxon-name-part></tp:taxon-name></italic> Skvortsov <italic>ex</italic><xref ref-type="bibr" rid="B22">Tuji (2007)</xref></td><td rowspan="1" colspan="1"/><td rowspan="1" colspan="1">Epitype and isotype illustrations provided <xref ref-type="bibr" rid="B22">Tuji (2007</xref>, Figs 21–24, 26)</td><td rowspan="1" colspan="1">26.3–41.0</td><td rowspan="1" colspan="1">9.0–12.7</td><td rowspan="1" colspan="1">2.9–3.2</td><td rowspan="1" colspan="1">9–11</td><td rowspan="1" colspan="1">12-15</td><td rowspan="1" colspan="1">21–24</td><td rowspan="1" colspan="1">2</td></tr></tbody></table></table-wrap><fig id="F3" position="float" orientation="portrait"><label>Figures 43–63.</label><caption><p><italic><tp:taxon-name><tp:taxon-name-part taxon-name-part-type="genus">Cymbella</tp:taxon-name-part> <tp:taxon-name-part taxon-name-part-type="species">tumidula</tp:taxon-name-part></tp:taxon-name></italic> species complex <bold>43</bold> Original illustration provided by Grunow in <xref ref-type="bibr" rid="B18">Schmidt (1875</xref>, Pl. 9, Fig. 33), lectotype, here designated <bold>44–49</bold> <tp:taxon-name><tp:taxon-name-part taxon-name-part-type="genus">Cymbella</tp:taxon-name-part> <tp:taxon-name-part taxon-name-part-type="species">tumidula</tp:taxon-name-part> <tp:taxon-name-part taxon-name-part-type="infraspecific-rank">var.</tp:taxon-name-part> <tp:taxon-name-part taxon-name-part-type="variety">tumidula</tp:taxon-name-part></tp:taxon-name>, specimens from Trieste in preparation BM 18543 <bold>49</bold> Epitype, here designated <bold>50–56</bold> <tp:taxon-name><tp:taxon-name-part taxon-name-part-type="genus">Cymbella</tp:taxon-name-part> <tp:taxon-name-part taxon-name-part-type="species">tumidula</tp:taxon-name-part> <tp:taxon-name-part taxon-name-part-type="infraspecific-rank">var.</tp:taxon-name-part> <tp:taxon-name-part taxon-name-part-type="variety">tumidula</tp:taxon-name-part></tp:taxon-name> [<italic><tp:taxon-name><tp:taxon-name-part taxon-name-part-type="genus">Cymbella</tp:taxon-name-part> <tp:taxon-name-part taxon-name-part-type="species">affinis</tp:taxon-name-part></tp:taxon-name></italic> sensu <xref ref-type="bibr" rid="B7">Krammer (2002)</xref>], specimens from Trieste in preparation 1131G IOK <bold>54</bold> Isolectotype, designated here <bold>57–63</bold> <tp:taxon-name><tp:taxon-name-part taxon-name-part-type="genus">Cymbella</tp:taxon-name-part> <tp:taxon-name-part taxon-name-part-type="species">tumidula</tp:taxon-name-part> <tp:taxon-name-part taxon-name-part-type="infraspecific-rank">var.</tp:taxon-name-part> <tp:taxon-name-part taxon-name-part-type="variety">procera</tp:taxon-name-part></tp:taxon-name> (Krammer) W.Silva, specimens from Serbia in preparation 714 IOK, holotype <bold>57</bold> Lectotype, designated here. Scale bar: 10 µm.</p></caption><graphic xmlns:xlink="http://www.w3.org/1999/xlink" xlink:href="phytokeys-053-001-g003.jpg" position="float" orientation="portrait" xlink:type="simple" id="oo_47590.jpg"/></fig><fig id="F1" position="float" orientation="portrait"><label>Figures 1–28.</label><caption><p><italic><tp:taxon-name><tp:taxon-name-part taxon-name-part-type="genus">Cymbella</tp:taxon-name-part> <tp:taxon-name-part taxon-name-part-type="species">affinis</tp:taxon-name-part></tp:taxon-name></italic> species complex <bold>1–7</bold> <tp:taxon-name><tp:taxon-name-part taxon-name-part-type="genus">Cymbella</tp:taxon-name-part> <tp:taxon-name-part taxon-name-part-type="species">affinis</tp:taxon-name-part> <tp:taxon-name-part taxon-name-part-type="authority">Kütz.</tp:taxon-name-part> <tp:taxon-name-part taxon-name-part-type="infraspecific-rank">var.</tp:taxon-name-part> <tp:taxon-name-part taxon-name-part-type="variety">affinis</tp:taxon-name-part></tp:taxon-name> <bold>8–14</bold> <tp:taxon-name><tp:taxon-name-part taxon-name-part-type="genus">Cymbella</tp:taxon-name-part> <tp:taxon-name-part taxon-name-part-type="species">affinis</tp:taxon-name-part> <tp:taxon-name-part taxon-name-part-type="infraspecific-rank">var.</tp:taxon-name-part> <tp:taxon-name-part taxon-name-part-type="variety">excisa</tp:taxon-name-part></tp:taxon-name> (Kütz.) Grunow, specimens from Trieste in preparation BM 18543 <bold>11</bold> Lectotype, designated here <bold>15–21</bold> <tp:taxon-name><tp:taxon-name-part taxon-name-part-type="genus">Cymbella</tp:taxon-name-part> <tp:taxon-name-part taxon-name-part-type="species">affinis</tp:taxon-name-part> <tp:taxon-name-part taxon-name-part-type="infraspecific-rank">var.</tp:taxon-name-part> <tp:taxon-name-part taxon-name-part-type="variety">excisa</tp:taxon-name-part></tp:taxon-name> [– <italic><tp:taxon-name><tp:taxon-name-part taxon-name-part-type="genus">Cymbella</tp:taxon-name-part> <tp:taxon-name-part taxon-name-part-type="species">excisa</tp:taxon-name-part></tp:taxon-name></italic> sensu Krammer], specimens from Trieste in preparation 1131 IOK <bold>16</bold> Isolectotype, designated here <bold>22–28</bold> <tp:taxon-name><tp:taxon-name-part taxon-name-part-type="genus">Cymbella</tp:taxon-name-part> <tp:taxon-name-part taxon-name-part-type="species">affinis</tp:taxon-name-part> <tp:taxon-name-part taxon-name-part-type="infraspecific-rank">var.</tp:taxon-name-part> <tp:taxon-name-part taxon-name-part-type="variety">neoprocera</tp:taxon-name-part></tp:taxon-name> W.Silva, specimens from Germany in preparation 212A IOK, holotype <bold>22</bold> Lectotype, designated here. Scale bar: 10 µm.</p></caption><graphic xmlns:xlink="http://www.w3.org/1999/xlink" xlink:href="phytokeys-053-001-g001.jpg" position="float" orientation="portrait" xlink:type="simple" id="oo_47588.jpg"/></fig><fig id="F2" position="float" orientation="portrait"><label>Figures 29–42.</label><caption><p><italic><tp:taxon-name><tp:taxon-name-part taxon-name-part-type="genus">Cymbella</tp:taxon-name-part> <tp:taxon-name-part taxon-name-part-type="species">affinis</tp:taxon-name-part></tp:taxon-name></italic> species complex <bold>29–35</bold> <tp:taxon-name><tp:taxon-name-part taxon-name-part-type="genus">Cymbella</tp:taxon-name-part> <tp:taxon-name-part taxon-name-part-type="species">affinis</tp:taxon-name-part> <tp:taxon-name-part taxon-name-part-type="infraspecific-rank">var.</tp:taxon-name-part> <tp:taxon-name-part taxon-name-part-type="variety">angusta</tp:taxon-name-part></tp:taxon-name> (Krammer) W.Silva, specimens from Croatia in preparation 752 IOK, holotype <bold>29</bold> Lectotype, designated here <bold>36–42</bold> <tp:taxon-name><tp:taxon-name-part taxon-name-part-type="genus">Cymbella</tp:taxon-name-part> <tp:taxon-name-part taxon-name-part-type="species">affinis</tp:taxon-name-part> <tp:taxon-name-part taxon-name-part-type="infraspecific-rank">var.</tp:taxon-name-part> <tp:taxon-name-part taxon-name-part-type="variety">subcapitata</tp:taxon-name-part></tp:taxon-name> (Krammer) W.Silva, specimens from Hungary in preparation 717 IOK, holotype <bold>39</bold> Lectotype, designated here. Scale bar: 10 µm.</p></caption><graphic xmlns:xlink="http://www.w3.org/1999/xlink" xlink:href="phytokeys-053-001-g002.jpg" position="float" orientation="portrait" xlink:type="simple" id="oo_47589.jpg"/></fig><fig id="F4" position="float" orientation="portrait"><label>Figures 64–70.</label><caption><p><italic><tp:taxon-name><tp:taxon-name-part taxon-name-part-type="genus">Cymbella</tp:taxon-name-part> <tp:taxon-name-part taxon-name-part-type="species">tropica</tp:taxon-name-part></tp:taxon-name></italic> Krammer from Venezuela in preparation 1015D IOK, holotype <bold>64</bold> Lectotype, designated here. Scale bar: 10 µm.</p></caption><graphic xmlns:xlink="http://www.w3.org/1999/xlink" xlink:href="phytokeys-053-001-g004.jpg" position="float" orientation="portrait" xlink:type="simple" id="oo_47591.jpg"/></fig></tp:treatment-sec><ref-list><ref id="B7"><mixed-citation xmlns:xlink="http://www.w3.org/1999/xlink" xlink:type="simple"><person-group><name name-style="western"><surname>Krammer</surname><given-names>K</given-names></name></person-group> (<year>2002</year>) <article-title>Diatoms of the European inland waters and comparable habitats. <italic><tp:taxon-name><tp:taxon-name-part taxon-name-part-type="genus">Cymbella</tp:taxon-name-part></tp:taxon-name></italic>.</article-title> In: <person-group><name name-style="western"><surname>Lange-Bertalot</surname><given-names>H</given-names></name></person-group> (<role>Ed</role>) <source>Diatoms of Europe</source> <volume>3</volume>. <publisher-name>A.R.G. Gantner Verlag KG</publisher-name>, <publisher-loc>Ruggel</publisher-loc>, <fpage>1</fpage>–<lpage>584</lpage>. </mixed-citation></ref><ref id="B20"><mixed-citation xmlns:xlink="http://www.w3.org/1999/xlink" xlink:type="simple"><person-group><name name-style="western"><surname>Skvortzow</surname><given-names>BW</given-names></name></person-group> (<year>1936</year>) <article-title>Diatoms from Biwa Lake, Honshu Island, Nippon.</article-title> <source>Philippine Journal of Science</source> <volume>61</volume>: <fpage>253</fpage>–<lpage>296</lpage>. </mixed-citation></ref><ref id="B16"><mixed-citation xmlns:xlink="http://www.w3.org/1999/xlink" xlink:type="simple"><person-group><name name-style="western"><surname>Ohtsuka</surname><given-names>T</given-names></name><name name-style="western"><surname>Tuji</surname><given-names>A</given-names></name></person-group> (<year>2002</year>) <article-title>Lectotypification of some pennate diatoms described by Skvortzow in 1936 from Lake Biwa.</article-title> <source>Phycological Research</source> <volume>50</volume>: <fpage>243</fpage>–<lpage>249</lpage>. doi: <ext-link ext-link-type="doi" xlink:href="10.1046/j.1440-1835.2002.00281.x" xlink:type="simple">10.1046/j.1440-1835.2002.00281.x</ext-link> </mixed-citation></ref><ref id="B14"><mixed-citation xmlns:xlink="http://www.w3.org/1999/xlink" xlink:type="simple"><person-group><name name-style="western"><surname>McNeill</surname><given-names>J</given-names></name><name name-style="western"><surname>Barrie</surname><given-names>FR</given-names></name><name name-style="western"><surname>Buck</surname><given-names>WR</given-names></name><name name-style="western"><surname>Demoulin</surname><given-names>V</given-names></name><name name-style="western"><surname>Greuter</surname><given-names>W</given-names></name><name name-style="western"><surname>Hawksworth</surname><given-names>DL</given-names></name><name name-style="western"><surname>Herendeen</surname><given-names>PS</given-names></name><name name-style="western"><surname>Knapp</surname><given-names>S</given-names></name><name name-style="western"><surname>Marhold</surname><given-names>K</given-names></name><name name-style="western"><surname>Prado</surname><given-names>J</given-names></name><name name-style="western"><surname>Prud’Homme Van Reine</surname><given-names>WF</given-names></name><name name-style="western"><surname>Smith</surname><given-names>GF</given-names></name><name name-style="western"><surname>Wiersema</surname><given-names>JH</given-names></name><name name-style="western"><surname>Turland</surname><given-names>NJ</given-names></name></person-group> (<year>2012</year>) <source>International Code of Nomenclature for algae, fungi, and plants (Melbourne Code) adopted by the Eighteenth International Botanical Congress Melbourne, Australia, July 2011</source>. <publisher-name>Koeltz Scientific Books</publisher-name>, <publisher-loc>Königstein</publisher-loc>, <fpage>1</fpage>–<lpage>240</lpage>. [Regnum Veg. 154]. </mixed-citation></ref><ref id="B22"><mixed-citation xmlns:xlink="http://www.w3.org/1999/xlink" xlink:type="simple"><person-group><name name-style="western"><surname>Tuji</surname><given-names>A</given-names></name></person-group> (<year>2007</year>) <article-title>Type examination and typification of <italic><tp:taxon-name><tp:taxon-name-part taxon-name-part-type="genus">Cymbella</tp:taxon-name-part> <tp:taxon-name-part taxon-name-part-type="species">affinis</tp:taxon-name-part></tp:taxon-name></italic> Kütz., <italic><tp:taxon-name><tp:taxon-name-part taxon-name-part-type="genus">C.</tp:taxon-name-part> <tp:taxon-name-part taxon-name-part-type="species">turgidula</tp:taxon-name-part></tp:taxon-name></italic> Grunow and <italic><tp:taxon-name><tp:taxon-name-part taxon-name-part-type="genus">C.</tp:taxon-name-part> <tp:taxon-name-part taxon-name-part-type="species">uenoi</tp:taxon-name-part></tp:taxon-name></italic> Skvortsov.</article-title> <source>Diatom</source> <volume>23</volume>: <fpage>49</fpage>–<lpage>54</lpage>. <ext-link ext-link-type="uri" xlink:href="https://www.jstage.jst.go.jp/article/diatom1985/23/0/23_49/_pdf" xlink:type="simple">https://www.jstage.jst.go.jp/article/diatom1985/23/0/23_49/_pdf</ext-link> </mixed-citation></ref><ref id="B10"><mixed-citation xmlns:xlink="http://www.w3.org/1999/xlink" xlink:type="simple"><person-group><name name-style="western"><surname>Kützing</surname><given-names>FT</given-names></name></person-group> (<year>1844</year>) <source>Die kieselschaligen Bacillarien oder Diatomeen</source>. <publisher-name>W. Köhne</publisher-name>, <publisher-loc>Nordhausen</publisher-loc>, <fpage>1</fpage>–<lpage>152</lpage>. doi: <ext-link ext-link-type="doi" xlink:href="10.5962/bhl.title.64360" xlink:type="simple">10.5962/bhl.title.64360</ext-link> </mixed-citation></ref><ref id="B18"><mixed-citation xmlns:xlink="http://www.w3.org/1999/xlink" xlink:type="simple"><person-group><name name-style="western"><surname>Schmidt</surname><given-names>A</given-names></name></person-group> (<year>1875</year>) <source>Atlas der Diatomaceenkunde</source>, <series>Series I 3</series>. <publisher-name>O.R. Reisland</publisher-name>, <publisher-loc>Leipzig</publisher-loc>, <fpage>9</fpage>–<lpage>12</lpage>. </mixed-citation></ref><ref id="B19"><mixed-citation xmlns:xlink="http://www.w3.org/1999/xlink" xlink:type="simple"><person-group><name name-style="western"><surname>Skvortzov</surname><given-names>BV</given-names></name><name name-style="western"><surname>Noda</surname><given-names>M</given-names></name></person-group> (<year>1971</year>) <article-title>On recent and fossil freshwater diatoms from Japan II.</article-title> <source>Science Reports of the Niigata University, Biology Series D</source> <volume>8</volume>: <fpage>13</fpage>–<lpage>27</lpage>. </mixed-citation></ref></ref-list></tp:taxon-treatment>
